# Supplementary material for: Transcriptome-wide association studies associated with Crohn’s disease: challenges and perspectives
Source: Cell Biosci. 2024 Feb 25;14:29. doi: 10.1186/s13578-024-01204-w (PMC10895848; doi:10.1186/s13578-024-01204-w)
Supplement: Supplementary file 1 — Additional file 1. The list of susceptibility genes in various tissue types screened out by different TWAS methods. [file 13578_2024_1204_MOESM1_ESM.xlsx]

## Sheet: Sheet1
Year	Country of GWAS	Country of eQTL	software	Susceptibility genes
Small intestine
2022	15 countries cross Europe, North America, Australia	US (GTEx), Sweden (STARNET), UK (BLUEPRINT)	UTMOST	ATG16L1,TMEM203,OSER1,TCTEX1D1,SNX20,FGFR1OP,UBLCP1,ERAP2,LTBP3,ADOERAP2,LDLR,BRD7,LRRC32,IL23R
2019	Europe	Cross countries (GEO)	FUSION	ZNF300P1,MICB
2019	Cross countries	American	coloc	CDC42SE2,RNASET2,TIGD1,ZNF300P1,APEH,SEC16A,ERAP2,ATG16L1,SHROOM1,PDLIM4,APOBR,P4HA2,DHX16,C9orf173,CAMKV,MUC1,LOC553103,PTGER4,C6orf48,CNEP1R1,CYP21A1P,CCDC101,SSNA1,CUL2,FAM166A,PDGFB,RIT1,GSDMB,SLC22A5,C9orf139,GBAP1,CCDC36,LEAP2,HES4,MFN1,KCNJ10,CD84,RBM6,SLAMF7,PDXK
2019	Europe	British	MetaXcan	AMT,CARD6,CSF2,DOCK7,ERAP2,FLRT1,FUT2,GBAP1,GPX1,GSDMA,GSDMB,HEATR3,HLA-DOB,IER3,MTMR3,NAAA,PGAP3,RAPGEF6,RFT1,RNASET2,SKIV2L,SLC22A5,SMIM19,SULT1A1,THBS3,TUFM,UBA7,UQCRC1,ZNF300P1
colon sigmoid
2020	Japan	US (GTEx)	FUSION	ZNF713
2019	Europe	Cross countries (GEO)	FUSION	ZNF300P1,MICB
2022	15 countries cross Europe, North America, Australia	US (GTEx), Sweden (STARNET), UK (BLUEPRINT)	UTMOST	ATG16L1,CYLD,SLCO2B1,NEU3,CDC6,CNNM1,SHISA5,ERAP2,DCTPP1,CCDC71,PNMT,BRD7,PRKAR2A,MROH2B,PGAP3,HEBP1,FGFR1OP,ARL3,
Colon Transverse
2022	Europe	Spain (BarcUVa-Seq) Europe (CEDAR)	S-PrediXcan	IL23R,P4HA2,SLC22A5,ENTR1,RNASET2,C4A,SGF29,ERAP2,AL669918.1,SULT1A1,UBA7,EFNA3,FUT2,PGAP3,GSDMA,FLRT3,FDX2,MICB,TEC,FDPS,HLA-C,ATP6V0A1,GSDMB,KIAA1109,CBWD1,INAVA,ATF6B,RBM6,SEPTIN8,SMIM19
2019	Europe	Cross countries (GEO)	FUSION	ZNF300P1,SLC22A5,MICB
2022	15 countries cross Europe, North America, Australia	US (GTEx), Sweden (STARNET), UK (BLUEPRINT)	UTMOST	SEZ6L2,NPAT,C11orf65,DCTPP1,LAT,OSER1,CYLD,SETD1A,GIGYF2,SLCO2B1,NEU3,CCDC71,ERAP2,LDLR,PRKAA1,ADO,ANXA7,TNFSF8,TMEM203,CDKAL1,ADAMTS4,PXT1,ASPHD1,CD14,ARL3,IL23R,CHSY3,SIGLEC14,C11orf80,ADCY7,RCE1
Whole blood
2020	Japan	US (GTEx)	FUSION	TNFSF15
2020	Korea	Korea	FUSION	TNFSF15,TTC26,RP11-178C3.2,PCBP1-AS1,ASPRV1,DR1,CAMK1D,SIGLEC14,SLC22A1,KSR1,NUDT7,MYRFL,RAB3IP,SDCCAG8,RP11-327F22.6,NOD2,SLFN5,BEGAIN,STIM2,GPR35,UHRF1BP1
2019	Europe	Cross countries (GEO)	FUSION	ATL2,CARD9,ZDHHC24 ,CDKN2D,TMED1,EML2,ADAP2 ,UTP6
2019	Europe	British	MetaXcan	ACSL6,ADAM15,ADCY7,ADO,ATG16L1,BATF3,BRD7,C4A,CARD9,CCDC101,CDC42SE2,CENPO,CISD1,CPEB4,CRELD2,CREM,DDAH2,DOCK7,EIF3C,ERAP2,ETS2,FADS2,FKBPL,GBA,GBAP1,GPR25,GSDMB,HEATR3,HEBP1,HLA-DOA,HLA-DOB,ICAM3,ICOSLG,IL12RB2,IL18RAP,IL27,IL4,IPMK,LIMA1,LIME1,LNPEP,LSM14A,LY6G5B,MARK3, MED24,MICB,MST1,MUC1,NAAA,NCKIPSD,NDFIP1,NOD2,ORMDL3,PARK7,PBX2,PDGFB,PGGT1B,PGPEP1,PLCL1,POLR2E,POU5F1,PRRC2A,RBM6,RFT1,RNASE…
2022	15 countries cross Europe, North America, Australia	US (GTEx), Sweden (STARNET), UK (BLUEPRINT)	UTMOST	DNASE1L2,ATG16L1,SLCO2B1,NEU3,NOD2,ERAP2,LDLR,TTC33,POLD3,DCTPP1,SNX20,ABCC2,RAVER1,NTN5,USP19,SP140,TNFSF8,P4HTM,XRRA1,FGFR1OP,RASGRP1
