# Supplementary material for: Transcriptome-wide association studies associated with Crohn’s disease: challenges and perspectives
Source: Cell Biosci. 2024 Feb 25;14:29. doi: 10.1186/s13578-024-01204-w (PMC10895848; doi:10.1186/s13578-024-01204-w)
Supplement: Supplementary file 2 — Additional file 2. All susceptibility genes associated with CD in various tissue types screened by TWAS. [file 13578_2024_1204_MOESM2_ESM.xlsx]

## Sheet: Cross tissue
Ileum	Colon	whole blood	blood immune cell	Immune cells in intestinal lesion site
ERAP2	IL23R	CARD9	SNX20	TAXA
GBAP1	SLC22A5	SLC22A5	NOD2
GSDMB	ERAP2	MICB	ZGLP1
RNASET2	PGAP3	ATG16L1	BRD7
SLC22A5	MICB	ERAP2	CISD1
ZNF300P1	ATG16L1	NOD2	ATG16L1
ATG16L1	CHSY3	TNFSF15	ICOSLG
AMT	RNASET2	SLC35D1	ATL2
CARD6	NICN1	P4HA2	ZDHHC24
CSF2	GSDMB	CDKN2D	TCF19
DOCK7	C4A	ADAP2	ZFP36L2
FLRT1	ATF6B	UTP6	TTC33
FUT2	SBK1	EML2	LACC1
GPX1	UBA7	TMED1	TNFSF15
GSDMA	AL669918.1	ACSL6	ZNF300P1
HEATR3	FUT2	ADAM15	MICB
HLA-DOB	ENTR1	ADCY7	PTGER4
IER3	NPIPB7	ADO	ARFRP1
MTMR3	EIF3C	BATF3	UBE2L3
NAAA	SGF29	BRD7	SP140
PGAP3	SYNGR1	C4A	NDFIP1
RAPGEF6	TUFM	CCDC101	TNFSF8
RFT1	MUC1	CDC42SE2	ACPT
SKIV2L	SEC24C	CENPO	EPHA1
SMIM19	ASH1L	CISD1	SLC22A5
SULT1A1	GSDMA	CPEB4	INPP5E
THBS3	TEC	CRELD2	ERV3-1
TUFM	MED1	CREM	RAP1A
UBA7	PDLIM4	DDAH2	NPIPB9
UQCRC1	HLA-C	DOCK7	ZNF713
TMEM203	THBS3	EIF3C
OSER1	RIT1	ETS2
TCTEX1D1	KIAA1109	FADS2
SNX20	NFATC2IP	FKBPL
FGFR1OP	FLRT3	GBA
UBLCP1	SLC22A4	GBAP1
LTBP3	SGIP1	GPR25
ADO	RBM6	GSDMB
LDLR	ITGAV	HEATR3
BRD7	BCL2L15	HEBP1
LRRC32	SULT1A2	HLA-DOA
IL23R	C7	HLA-DOB
ERV3-1	SULT1A1	ICAM3
MICB	ADCY3	ICOSLG
CDC42SE2	LTBR	IL12RB2
TIGD1	UGT1A3	IL18RAP
APEH	PSMB9	IL27
SEC16A	CYLD	IL4
SHROOM1	SLCO2B1	IPMK
PDLIM4	NEU3	LIMA1
APOBR	CDC6	LIME1
P4HA2	CNNM1	LNPEP
DHX16	SHISA5	LSM14A
C9orf173	DCTPP1	LY6G5B
CAMKV	CCDC71	MARK3
MUC1	PNMT	MED24
LOC553103	BRD7	MST1
PTGER4	PRKAR2A	MUC1
C6orf48	MROH2B	NAAA
CNEP1R1	HEBP1	NCKIPSD
CYP21A1P	FGFR1OP	NDFIP1
CCDC101	ARL3	ORMDL3
SSNA1	SEZ6L2	PARK7
CUL2	NPAT	PBX2
FAM166A	C11orf65	PDGFB
PDGFB	LAT	PGGT1B
RIT1	OSER1	PGPEP1
C9orf139	SETD1A	PLCL1
CCDC36	GIGYF2	POLR2E
LEAP2	LDLR	POU5F1
HES4	PRKAA1	PRRC2A
MFN1	ADO	RBM6
KCNJ10	ANXA7	RFT1
CD84	TNFSF8	RNASET2
RBM6	TMEM203	RPL9
SLAMF7	CDKAL1	RPS6KA2
PDXK	ADAMTS4	RPS6KB1
	PXT1	SDCCAG3
	ASPHD1	SEC16A
	CD14	SKIV2L
	SIGLEC14	SLC20A2
	C11orf80	SMAD3
	ADCY7	SMIM19
	RCE1	SNAPC4
	ERV3-1	SPNS1
	NPIPB9	STARD3
	IGLV3-29	STAT5B
	ZNF713	STMN3
	WDR31	SULT1A1
	ZNF300P1	SULT1A2
		SYT11
		THBS3
		TMEM258
		TMEM89
		TUFM
		UBA7
		UBE2L3
		VAMP3
		WDR6
		ZBTB12
		ZBTB38
		ZNF300P1
		TTC26
		RP11-178C3.2
		PCBP1-AS1
		ASPRV1
		DR1
		CAMK1D
		SIGLEC14
		SLC22A1
		KSR1
		NUDT7
		MYRFL
		RAB3IP
		SDCCAG8
		RP11-327F22.6
		SLFN5
		BEGAIN
		STIM2
		GPR35
		UHRF1BP1
		DNASE1L2
		SLCO2B1
		NEU3
		LDLR
		TTC33
		POLD3
		DCTPP1
		SNX20
		ABCC2
		RAVER1
		NTN5
		USP19
		SP140
		TNFSF8
		P4HTM
		XRRA1
		FGFR1OP
		RASGRP1
		APOBEC3A
		EVR3-1
		ZNF713
* the bold gene names were overlapped between at least two TWASs.

## Sheet: Blood immune cells
CD14+ Monocytes	CD16+ Neutrophils	Naïve T cell	Blood - EBV-transformed lymphocytes
SNX20	NOD2	SNX20	ERV3-1
NOD2	SNX20	NOD2
ICOSLG	ATG16L1	ATG16L1
ZGLP1	PTGER4	ACPT
STMN3	ARFRP1	EPHA1
KIAA2026	BRD7	SLC22A5
TCF19	UBE2L3	INPP5E
BRD7	SP140	CISD1
ZFP36L2	ZGLP1
TTC33	NDFIP1
LACC1	TNFSF8
CISD1
TNFSF15

## Sheet: Colon
Colon_Sigmoid	Colon_Transverse	Colon_ascending	Colon_descending
ZNF713	SLC22A5	PDE4B	P4HA2
ZNF300P1	MICB	IL23R	PDLIM4
MICB	ERAP2	RNASET2	GSDMB
ATG16L1	IL23R	SLC22A4	ERAP2
CYLD	ZNF300P1	SLC22A5	C4A
SLCO2B1	SEZ6L2	SLC35D1	SBK1
NEU3	NPAT	GSDMB	TUFM
CDC6	C11orf65	ERAP2	FUT2
CNNM1	DCTPP1	EIF3C	UBA7
SHISA5	LAT	UBA7	C4B
ERAP2	OSER1	FUT2	GSDMA
DCTPP1	CYLD	ENTR1	PGAP3
CCDC71	SETD1A	C4A	SLC22A5
PNMT	GIGYF2	HLA-DQB2	ATP6V0A1
BRD7	SLCO2B1	GSDMA	HYAL1
PRKAR2A	NEU3	LACC1	VPS52
MROH2B	CCDC71	NKD1	FLRT3
PGAP3	LDLR	THBS3	FBXL20
HEBP1	PRKAA1	RBM6	MICA
FGFR1OP	ADO	HLA-C	EFR3B
ARL3	ANXA7	FLRT3	NFATC2IP
	TNFSF8	NFATC2IP	RIT1
	TMEM203	TEC	HLA-C
	CDKAL1	KIAA1109	HLA-DQA1
	ADAMTS4	MICA	C2orf74
	PXT1	GALC	PSMB9
	ASPHD1	AL662899.4	HORMAD1
	CD14	MUC1	NRBP1
	ARL3	ADCY3	GPX4
	CHSY3	TRIM40	MICB
	SIGLEC14	HLA-A	LTBR
	C11orf80	RGS14	RBM6
	ADCY7	TUFM	ENTR1
	RCE1	ZFP57	LEAP2
	P4HA2	LTBR	ITSN1
	ENTR1		UBD
	RNASET2
	C4A
	SGF29
	AL669918.1
	SULT1A1
	UBA7
	EFNA3
	FUT2
	PGAP3
	GSDMA
	FLRT3
	FDX2
	TEC
	FDPS
	HLA-C
	ATP6V0A1
	GSDMB
	KIAA1109
	CBWD1
	INAVA
	ATF6B
	RBM6
	SEPTIN8
	SMIM19
