# Supplementary material for: Transcriptome-wide association studies associated with Crohn’s disease: challenges and perspectives
Source: Cell Biosci. 2024 Feb 25;14:29. doi: 10.1186/s13578-024-01204-w (PMC10895848; doi:10.1186/s13578-024-01204-w)
Supplement: Supplementary file 3 — Additional file 3. The total significant results of GO functional analyses. [file 13578_2024_1204_MOESM3_ESM.xlsx]

## Sheet: Colon BP
ID	Description	GeneRatio	BgRatio	pvalue	p.adjust	qvalue	geneID	Count
GO:0034199	activation of protein kinase A activity	3/82	18/18866	6.16082e-05	0.0554472	0.0509808	ADCY3/PRKAR2A/ADCY7	3
GO:0002474	antigen processing and presentation of peptide antigen via MHC class I	5/82	99/18866	7.12231e-05	0.0554472	0.0509808	ERAP2/SEC24C/HLA-C/ITGAV/PSMB9	5
GO:0071377	cellular response to glucagon stimulus	3/82	26/18866	0.000191437	0.0993557	0.0913523	ADCY3/PRKAR2A/ADCY7	3
GO:0030104	water homeostasis	4/82	79/18866	0.00038878	0.122384	0.112525	ADCY3/PRKAR2A/ANXA7/ADCY7	4
GO:2000758	positive regulation of peptidyl-lysine acetylation	3/82	33/18866	0.000393011	0.122384	0.112525	MUC1/BRD7/PRKAA1	3
GO:0033762	response to glucagon	3/82	36/18866	0.000509509	0.122944	0.11304	ADCY3/PRKAR2A/ADCY7	3
GO:0003091	renal water homeostasis	3/82	37/18866	0.000552733	0.122944	0.11304	ADCY3/PRKAR2A/ADCY7	3
GO:0006171	cAMP biosynthetic process	2/82	10/18866	0.000821011	0.137117	0.126072	ADCY3/ADCY7	2
GO:1901985	positive regulation of protein acetylation	3/82	44/18866	0.000921744	0.137117	0.126072	MUC1/BRD7/PRKAA1	3
GO:0070269	pyroptosis	2/82	12/18866	0.00119737	0.137117	0.126072	GSDMB/GSDMA	2
GO:0018958	phenol-containing compound metabolic process	4/82	109/18866	0.00130446	0.137117	0.126072	MED1/SULT1A2/SULT1A1/PNMT	4
GO:0006664	glycolipid metabolic process	4/82	110/18866	0.00134925	0.137117	0.126072	PGAP3/FUT2/NEU3/PRKAA1	4
GO:1903509	liposaccharide metabolic process	4/82	111/18866	0.00139511	0.137117	0.126072	PGAP3/FUT2/NEU3/PRKAA1	4
GO:0006068	ethanol catabolic process	2/82	13/18866	0.00141108	0.137117	0.126072	SULT1A2/SULT1A1	2
GO:0015697	quaternary ammonium group transport	2/82	13/18866	0.00141108	0.137117	0.126072	SLC22A5/SLC22A4	2
GO:0048002	antigen processing and presentation of peptide antigen	5/82	194/18866	0.00157037	0.137117	0.126072	ERAP2/SEC24C/HLA-C/ITGAV/PSMB9	5
GO:0071361	cellular response to ethanol	2/82	14/18866	0.00164163	0.137117	0.126072	PRKAA1/ADCY7	2
GO:0006584	catecholamine metabolic process	3/82	54/18866	0.00167324	0.137117	0.126072	SULT1A2/SULT1A1/PNMT	3
GO:0009712	catechol-containing compound metabolic process	3/82	54/18866	0.00167324	0.137117	0.126072	SULT1A2/SULT1A1/PNMT	3
GO:0045471	response to ethanol	4/82	122/18866	0.00197363	0.151512	0.139307	TUFM/PRKAA1/CD14/ADCY7	4
GO:0009812	flavonoid metabolic process	2/82	16/18866	0.00215261	0.151512	0.139307	SULT1A1/UGT1A3	2
GO:0034310	primary alcohol catabolic process	2/82	16/18866	0.00215261	0.151512	0.139307	SULT1A2/SULT1A1	2
GO:2000756	regulation of peptidyl-lysine acetylation	3/82	61/18866	0.00237543	0.151512	0.139307	MUC1/BRD7/PRKAA1	3
GO:0002483	antigen processing and presentation of endogenous peptide antigen	2/82	17/18866	0.00243275	0.151512	0.139307	ERAP2/HLA-C	2
GO:0019885	antigen processing and presentation of endogenous peptide antigen via MHC class I	2/82	17/18866	0.00243275	0.151512	0.139307	ERAP2/HLA-C	2
GO:0051923	sulfation	2/82	18/18866	0.00272915	0.163434	0.150269	SULT1A2/SULT1A1	2
GO:0019882	antigen processing and presentation	5/82	232/18866	0.00340903	0.179452	0.164997	ERAP2/SEC24C/HLA-C/ITGAV/PSMB9	5
GO:0097305	response to alcohol	5/82	234/18866	0.00353602	0.179452	0.164997	TUFM/ADCY3/PRKAA1/CD14/ADCY7	5
GO:0050891	multicellular organismal water homeostasis	3/82	71/18866	0.00365679	0.179452	0.164997	ADCY3/PRKAR2A/ADCY7	3
GO:0006067	ethanol metabolic process	2/82	22/18866	0.00407433	0.179452	0.164997	SULT1A2/SULT1A1	2
GO:0009190	cyclic nucleotide biosynthetic process	2/82	22/18866	0.00407433	0.179452	0.164997	ADCY3/ADCY7	2
GO:0043369	CD4-positive or CD8-positive, alpha-beta T cell lineage commitment	2/82	22/18866	0.00407433	0.179452	0.164997	IL23R/CYLD	2
GO:0046058	cAMP metabolic process	2/82	22/18866	0.00407433	0.179452	0.164997	ADCY3/ADCY7	2
GO:0052652	cyclic purine nucleotide metabolic process	2/82	22/18866	0.00407433	0.179452	0.164997	ADCY3/ADCY7	2
GO:0002479	antigen processing and presentation of exogenous peptide antigen via MHC class I, TAP-dependent	3/82	75/18866	0.00426689	0.179452	0.164997	HLA-C/ITGAV/PSMB9	3
GO:1901983	regulation of protein acetylation	3/82	75/18866	0.00426689	0.179452	0.164997	MUC1/BRD7/PRKAA1	3
GO:0018027	peptidyl-lysine dimethylation	2/82	23/18866	0.00444983	0.179452	0.164997	ASH1L/SETD1A	2
GO:1901991	negative regulation of mitotic cell cycle phase transition	5/82	251/18866	0.00475654	0.179452	0.164997	MUC1/PSMB9/CDC6/BRD7/GIGYF2	5
GO:0019883	antigen processing and presentation of endogenous antigen	2/82	24/18866	0.00484072	0.179452	0.164997	ERAP2/HLA-C	2
GO:0034035	purine ribonucleoside bisphosphate metabolic process	2/82	24/18866	0.00484072	0.179452	0.164997	SULT1A2/SULT1A1	2
GO:0036003	positive regulation of transcription from RNA polymerase II promoter in response to stress	2/82	24/18866	0.00484072	0.179452	0.164997	ATF6B/MUC1	2
GO:0050427	3'-phosphoadenosine 5'-phosphosulfate metabolic process	2/82	24/18866	0.00484072	0.179452	0.164997	SULT1A2/SULT1A1	2
GO:0042590	antigen processing and presentation of exogenous peptide antigen via MHC class I	3/82	80/18866	0.00511169	0.185091	0.170181	HLA-C/ITGAV/PSMB9	3
GO:0030206	chondroitin sulfate biosynthetic process	2/82	26/18866	0.00566817	0.200576	0.184419	CHSY3/SLC35D1	2
GO:0072337	modified amino acid transport	2/82	27/18866	0.00610445	0.211214	0.1942	SLC22A5/SLC22A4	2
GO:1901988	negative regulation of cell cycle phase transition	5/82	270/18866	0.00644631	0.217171	0.199677	MUC1/PSMB9/CDC6/BRD7/GIGYF2	5
GO:0002360	T cell lineage commitment	2/82	28/18866	0.00655558	0.217171	0.199677	IL23R/CYLD	2
GO:0018394	peptidyl-lysine acetylation	4/82	172/18866	0.00671983	0.217869	0.200319	SGF29/MUC1/BRD7/PRKAA1	4
GO:0033209	tumor necrosis factor-mediated signaling pathway	4/82	173/18866	0.00685652	0.217869	0.200319	LTBR/PSMB9/CYLD/TNFSF8	4
GO:0019835	cytolysis	2/82	29/18866	0.00702144	0.218648	0.201035	MICB/C7	2
GO:0097306	cellular response to alcohol	3/82	91/18866	0.00730489	0.220385	0.202633	ADCY3/PRKAA1/ADCY7	3
GO:0002478	antigen processing and presentation of exogenous peptide antigen	4/82	177/18866	0.00742172	0.220385	0.202633	SEC24C/HLA-C/ITGAV/PSMB9	4
GO:0035066	positive regulation of histone acetylation	2/82	30/18866	0.00750188	0.220385	0.202633	MUC1/BRD7	2
GO:0050650	chondroitin sulfate proteoglycan biosynthetic process	2/82	31/18866	0.00799678	0.230574	0.212	CHSY3/SLC35D1	2
GO:0000082	G1/S transition of mitotic cell cycle	5/82	287/18866	0.00828227	0.232009	0.21332	MUC1/CDC6/BRD7/NPAT/GIGYF2	5
GO:0018205	peptidyl-lysine modification	6/82	405/18866	0.00838817	0.232009	0.21332	SGF29/MUC1/ASH1L/BRD7/SETD1A/PRKAA1	6
GO:0019884	antigen processing and presentation of exogenous antigen	4/82	185/18866	0.00864261	0.232009	0.21332	SEC24C/HLA-C/ITGAV/PSMB9	4
GO:2000045	regulation of G1/S transition of mitotic cell cycle	4/82	185/18866	0.00864261	0.232009	0.21332	MUC1/CDC6/BRD7/GIGYF2	4
GO:0042908	xenobiotic transport	2/82	34/18866	0.00956691	0.252469	0.232132	SLC22A5/SLC22A4	2
GO:0000083	regulation of transcription involved in G1/S transition of mitotic cell cycle	2/82	35/18866	0.0101183	0.258266	0.237462	CDC6/NPAT	2
GO:0097009	energy homeostasis	2/82	35/18866	0.0101183	0.258266	0.237462	SGIP1/PRKAA1	2
GO:0043368	positive T cell selection	2/82	36/18866	0.0106836	0.268295	0.246683	IL23R/CYLD	2
GO:0044843	cell cycle G1/S phase transition	5/82	310/18866	0.0113057	0.269465	0.247759	MUC1/CDC6/BRD7/NPAT/GIGYF2	5
GO:0007229	integrin-mediated signaling pathway	3/82	108/18866	0.0116472	0.269465	0.247759	TEC/ITGAV/LAT	3
GO:0044774	mitotic DNA integrity checkpoint	3/82	108/18866	0.0116472	0.269465	0.247759	MUC1/CDC6/GIGYF2	3
GO:0006473	protein acetylation	4/82	203/18866	0.0118529	0.269465	0.247759	SGF29/MUC1/BRD7/PRKAA1	4
GO:0043618	regulation of transcription from RNA polymerase II promoter in response to stress	3/82	109/18866	0.0119399	0.269465	0.247759	ATF6B/MUC1/PSMB9	3
GO:0050852	T cell receptor signaling pathway	4/82	206/18866	0.012453	0.269465	0.247759	TEC/PSMB9/CYLD/LAT	4
GO:1902806	regulation of cell cycle G1/S phase transition	4/82	206/18866	0.012453	0.269465	0.247759	MUC1/CDC6/BRD7/GIGYF2	4
GO:0007190	activation of adenylate cyclase activity	2/82	39/18866	0.0124608	0.269465	0.247759	ADCY3/ADCY7	2
GO:0010737	protein kinase A signaling	2/82	39/18866	0.0124608	0.269465	0.247759	PRKAR2A/MROH2B	2
GO:0030204	chondroitin sulfate metabolic process	2/82	39/18866	0.0124608	0.269465	0.247759	CHSY3/SLC35D1	2
GO:0034612	response to tumor necrosis factor	5/82	320/18866	0.0128288	0.27154	0.249667	LTBR/PSMB9/CYLD/TNFSF8/CD14	5
GO:0009187	cyclic nucleotide metabolic process	2/82	40/18866	0.01308	0.27154	0.249667	ADCY3/ADCY7	2
GO:0050691	regulation of defense response to virus by host	2/82	40/18866	0.01308	0.27154	0.249667	IL23R/MICB	2
GO:0006643	membrane lipid metabolic process	4/82	212/18866	0.0137109	0.278745	0.256291	PGAP3/FUT2/NEU3/PRKAA1	4
GO:0043620	regulation of DNA-templated transcription in response to stress	3/82	115/18866	0.0137851	0.278745	0.256291	ATF6B/MUC1/PSMB9	3
GO:0071375	cellular response to peptide hormone stimulus	5/82	330/18866	0.0144856	0.285133	0.262164	ADCY3/CDC6/PRKAR2A/PRKAA1/ADCY7	5
GO:0032147	activation of protein kinase activity	5/82	331/18866	0.0146589	0.285133	0.262164	IL23R/ADCY3/PRKAR2A/PRKAA1/ADCY7	5
GO:0006805	xenobiotic metabolic process	3/82	118/18866	0.0147651	0.285133	0.262164	SULT1A2/SULT1A1/UGT1A3	3
GO:0008202	steroid metabolic process	5/82	332/18866	0.0148335	0.285133	0.262164	MED1/SULT1A2/SULT1A1/LDLR/PRKAA1	5
GO:0050654	chondroitin sulfate proteoglycan metabolic process	2/82	44/18866	0.0156873	0.291662	0.268167	CHSY3/SLC35D1	2
GO:0016570	histone modification	6/82	468/18866	0.0162023	0.291662	0.268167	SGF29/MUC1/ASH1L/BRD7/SETD1A/PRKAA1	6
GO:0042771	intrinsic apoptotic signaling pathway in response to DNA damage by p53 class mediator	2/82	45/18866	0.0163711	0.291662	0.268167	MUC1/SHISA5	2
GO:0070266	necroptotic process	2/82	45/18866	0.0163711	0.291662	0.268167	CYLD/CD14	2
GO:1903214	regulation of protein targeting to mitochondrion	2/82	45/18866	0.0163711	0.291662	0.268167	C11orf65/PRKAA1	2
GO:0045930	negative regulation of mitotic cell cycle	5/82	341/18866	0.0164684	0.291662	0.268167	MUC1/PSMB9/CDC6/BRD7/GIGYF2	5
GO:0071466	cellular response to xenobiotic stimulus	3/82	123/18866	0.0164844	0.291662	0.268167	SULT1A2/SULT1A1/UGT1A3	3
GO:0003014	renal system process	3/82	125/18866	0.0172023	0.293574	0.269925	ADCY3/PRKAR2A/ADCY7	3
GO:0032479	regulation of type I interferon production	3/82	125/18866	0.0172023	0.293574	0.269925	UBA7/CYLD/CD14	3
GO:2000134	negative regulation of G1/S transition of mitotic cell cycle	3/82	126/18866	0.0175677	0.293574	0.269925	MUC1/BRD7/GIGYF2	3
GO:0032480	negative regulation of type I interferon production	2/82	47/18866	0.0177764	0.293574	0.269925	UBA7/CYLD	2
GO:0050919	negative chemotaxis	2/82	47/18866	0.0177764	0.293574	0.269925	FLRT3/ITGAV	2
GO:0032606	type I interferon production	3/82	127/18866	0.0179375	0.293574	0.269925	UBA7/CYLD/CD14	3
GO:0002429	immune response-activating cell surface receptor signaling pathway	6/82	481/18866	0.0182894	0.293574	0.269925	MICB/MUC1/TEC/PSMB9/CYLD/LAT	6
GO:0002757	immune response-activating signal transduction	6/82	481/18866	0.0182894	0.293574	0.269925	MICB/MUC1/TEC/PSMB9/CYLD/LAT	6
GO:0016569	covalent chromatin modification	6/82	481/18866	0.0182894	0.293574	0.269925	SGF29/MUC1/ASH1L/BRD7/SETD1A/PRKAA1	6
GO:0009410	response to xenobiotic stimulus	3/82	130/18866	0.0190727	0.294799	0.271052	SULT1A2/SULT1A1/UGT1A3	3
GO:0015695	organic cation transport	2/82	49/18866	0.019231	0.294799	0.271052	SLC22A5/SLC22A4	2
GO:0045058	T cell selection	2/82	49/18866	0.019231	0.294799	0.271052	IL23R/CYLD	2
GO:0061383	trabecula morphogenesis	2/82	49/18866	0.019231	0.294799	0.271052	MED1/THBS3	2
GO:0043312	neutrophil degranulation	6/82	487/18866	0.0193125	0.294799	0.271052	RNASET2/SYNGR1/HLA-C/ITGAV/CD14/SIGLEC14	6
GO:0002283	neutrophil activation involved in immune response	6/82	490/18866	0.0198384	0.295097	0.271326	RNASET2/SYNGR1/HLA-C/ITGAV/CD14/SIGLEC14	6
GO:1902807	negative regulation of cell cycle G1/S phase transition	3/82	132/18866	0.0198513	0.295097	0.271326	MUC1/BRD7/GIGYF2	3
GO:0097300	programmed necrotic cell death	2/82	50/18866	0.0199765	0.295097	0.271326	CYLD/CD14	2
GO:0010948	negative regulation of cell cycle process	5/82	359/18866	0.0200901	0.295097	0.271326	MUC1/PSMB9/CDC6/BRD7/GIGYF2	5
GO:0034754	cellular hormone metabolic process	3/82	134/18866	0.0206472	0.298916	0.274837	MED1/SULT1A1/UGT1A3	3
GO:0043277	apoptotic cell clearance	2/82	51/18866	0.020734	0.298916	0.274837	C4A/ITGAV	2
GO:0042157	lipoprotein metabolic process	3/82	135/18866	0.0210517	0.300711	0.276488	PGAP3/ITGAV/LDLR	3
GO:2001238	positive regulation of extrinsic apoptotic signaling pathway	2/82	52/18866	0.0215034	0.304371	0.279853	LTBR/CYLD	2
GO:0006790	sulfur compound metabolic process	5/82	371/18866	0.0227748	0.318833	0.29315	CHSY3/SLC35D1/SULT1A2/SULT1A1/ADO	5
GO:0043543	protein acylation	4/82	248/18866	0.0229509	0.318833	0.29315	SGF29/MUC1/BRD7/PRKAA1	4
GO:0009308	amine metabolic process	3/82	140/18866	0.0231395	0.318833	0.29315	SULT1A2/SULT1A1/PSMB9	3
GO:0035065	regulation of histone acetylation	2/82	55/18866	0.0238815	0.323335	0.297289	MUC1/BRD7	2
GO:0046164	alcohol catabolic process	2/82	55/18866	0.0238815	0.323335	0.297289	SULT1A2/SULT1A1	2
GO:1902017	regulation of cilium assembly	2/82	56/18866	0.0246972	0.331176	0.304498	ENTR1/CYLD	2
GO:0048872	homeostasis of number of cells	4/82	256/18866	0.0254148	0.331176	0.304498	MED1/CYLD/LAT/GIGYF2	4
GO:0006909	phagocytosis	5/82	382/18866	0.0254322	0.331176	0.304498	C4A/KIAA1109/ITGAV/LDLR/CD14	5
GO:0051568	histone H3-K4 methylation	2/82	57/18866	0.0255241	0.331176	0.304498	ASH1L/SETD1A	2
GO:0071398	cellular response to fatty acid	2/82	57/18866	0.0255241	0.331176	0.304498	LDLR/PRKAA1	2
GO:0050994	regulation of lipid catabolic process	2/82	60/18866	0.0280717	0.354526	0.325968	LDLR/PRKAA1	2
GO:0061512	protein localization to cilium	2/82	61/18866	0.0289428	0.354526	0.325968	ENTR1/ARL3	2
GO:0072331	signal transduction by p53 class mediator	4/82	267/18866	0.0290548	0.354526	0.325968	MUC1/SHISA5/BRD7/PRKAA1	4
GO:1901653	cellular response to peptide	5/82	398/18866	0.0296417	0.354526	0.325968	ADCY3/CDC6/PRKAR2A/PRKAA1/ADCY7	5
GO:0031348	negative regulation of defense response	4/82	269/18866	0.0297482	0.354526	0.325968	MICB/ASH1L/LDLR/ADCY7	4
GO:0009150	purine ribonucleotide metabolic process	5/82	401/18866	0.0304773	0.354526	0.325968	SULT1A2/SULT1A1/ADCY3/PRKAA1/ADCY7	5
GO:0031571	mitotic G1 DNA damage checkpoint	2/82	63/18866	0.0307171	0.354526	0.325968	MUC1/GIGYF2	2
GO:0030166	proteoglycan biosynthetic process	2/82	64/18866	0.03162	0.354526	0.325968	CHSY3/SLC35D1	2
GO:0044783	G1 DNA damage checkpoint	2/82	64/18866	0.03162	0.354526	0.325968	MUC1/GIGYF2	2
GO:0044819	mitotic G1/S transition checkpoint	2/82	64/18866	0.03162	0.354526	0.325968	MUC1/GIGYF2	2
GO:0060135	maternal process involved in female pregnancy	2/82	64/18866	0.03162	0.354526	0.325968	ASH1L/MED1	2
GO:0070265	necrotic cell death	2/82	64/18866	0.03162	0.354526	0.325968	CYLD/CD14	2
GO:0016573	histone acetylation	3/82	159/18866	0.0320638	0.354526	0.325968	SGF29/MUC1/BRD7	3
GO:0006687	glycosphingolipid metabolic process	2/82	65/18866	0.0325335	0.354526	0.325968	NEU3/PRKAA1	2
GO:0032729	positive regulation of interferon-gamma production	2/82	65/18866	0.0325335	0.354526	0.325968	IL23R/CD14	2
GO:0090181	regulation of cholesterol metabolic process	2/82	65/18866	0.0325335	0.354526	0.325968	LDLR/PRKAA1	2
GO:0002831	regulation of response to biotic stimulus	5/82	409/18866	0.0327779	0.354526	0.325968	IL23R/MICB/MUC1/MED1/PSMB9	5
GO:0031570	DNA integrity checkpoint	3/82	161/18866	0.033094	0.354526	0.325968	MUC1/CDC6/GIGYF2	3
GO:0009247	glycolipid biosynthetic process	2/82	66/18866	0.0334572	0.354526	0.325968	PGAP3/PRKAA1	2
GO:2001236	regulation of extrinsic apoptotic signaling pathway	3/82	162/18866	0.0336156	0.354526	0.325968	ITGAV/LTBR/CYLD	3
GO:0018393	internal peptidyl-lysine acetylation	3/82	164/18866	0.0346715	0.354526	0.325968	SGF29/MUC1/BRD7	3
GO:0009259	ribonucleotide metabolic process	5/82	416/18866	0.0348781	0.354526	0.325968	SULT1A2/SULT1A1/ADCY3/PRKAA1/ADCY7	5
GO:0006475	internal protein amino acid acetylation	3/82	166/18866	0.0357446	0.354526	0.325968	SGF29/MUC1/BRD7	3
GO:0007093	mitotic cell cycle checkpoint	3/82	166/18866	0.0357446	0.354526	0.325968	MUC1/CDC6/GIGYF2	3
GO:0007249	I-kappaB kinase/NF-kappaB signaling	4/82	286/18866	0.0360398	0.354526	0.325968	ASH1L/LTBR/SHISA5/CD14	4
GO:0038095	Fc-epsilon receptor signaling pathway	3/82	169/18866	0.0373862	0.354526	0.325968	TEC/PSMB9/LAT	3
GO:0033627	cell adhesion mediated by integrin	2/82	71/18866	0.0382272	0.354526	0.325968	MUC1/ITGAV	2
GO:0019693	ribose phosphate metabolic process	5/82	427/18866	0.0383446	0.354526	0.325968	SULT1A2/SULT1A1/ADCY3/PRKAA1/ADCY7	5
GO:0000910	cytokinesis	3/82	172/18866	0.0390661	0.354526	0.325968	ENTR1/CDC6/ARL3	3
GO:1902036	regulation of hematopoietic stem cell differentiation	2/82	73/18866	0.0402038	0.354526	0.325968	PSMB9/SETD1A	2
GO:1903747	regulation of establishment of protein localization to mitochondrion	2/82	73/18866	0.0402038	0.354526	0.325968	C11orf65/PRKAA1	2
GO:0071356	cellular response to tumor necrosis factor	4/82	297/18866	0.040492	0.354526	0.325968	LTBR/PSMB9/CYLD/TNFSF8	4
GO:0010944	negative regulation of transcription by competitive promoter binding	1/82	10/18866	0.0426341	0.354526	0.325968	MUC1	1
GO:0032817	regulation of natural killer cell proliferation	1/82	10/18866	0.0426341	0.354526	0.325968	IL23R	1
GO:0033314	mitotic DNA replication checkpoint	1/82	10/18866	0.0426341	0.354526	0.325968	CDC6	1
GO:0035376	sterol import	1/82	10/18866	0.0426341	0.354526	0.325968	LDLR	1
GO:0036500	ATF6-mediated unfolded protein response	1/82	10/18866	0.0426341	0.354526	0.325968	ATF6B	1
GO:0042048	olfactory behavior	1/82	10/18866	0.0426341	0.354526	0.325968	ADCY3	1
GO:0043380	regulation of memory T cell differentiation	1/82	10/18866	0.0426341	0.354526	0.325968	IL23R	1
GO:0045713	low-density lipoprotein particle receptor biosynthetic process	1/82	10/18866	0.0426341	0.354526	0.325968	ITGAV	1
GO:0060346	bone trabecula formation	1/82	10/18866	0.0426341	0.354526	0.325968	THBS3	1
GO:0070391	response to lipoteichoic acid	1/82	10/18866	0.0426341	0.354526	0.325968	CD14	1
GO:0070508	cholesterol import	1/82	10/18866	0.0426341	0.354526	0.325968	LDLR	1
GO:0071223	cellular response to lipoteichoic acid	1/82	10/18866	0.0426341	0.354526	0.325968	CD14	1
GO:0090043	regulation of tubulin deacetylation	1/82	10/18866	0.0426341	0.354526	0.325968	PRKAA1	1
GO:1902415	regulation of mRNA binding	1/82	10/18866	0.0426341	0.354526	0.325968	EIF3C	1
GO:2000425	regulation of apoptotic cell clearance	1/82	10/18866	0.0426341	0.354526	0.325968	C4A	1
GO:1901616	organic hydroxy compound catabolic process	2/82	76/18866	0.0432399	0.354526	0.325968	SULT1A2/SULT1A1	2
GO:0006163	purine nucleotide metabolic process	5/82	442/18866	0.0434026	0.354526	0.325968	SULT1A2/SULT1A1/ADCY3/PRKAA1/ADCY7	5
GO:1901796	regulation of signal transduction by p53 class mediator	3/82	180/18866	0.043731	0.354526	0.325968	MUC1/BRD7/PRKAA1	3
GO:0043434	response to peptide hormone	5/82	447/18866	0.0451742	0.354526	0.325968	ADCY3/CDC6/PRKAR2A/PRKAA1/ADCY7	5
GO:0050688	regulation of defense response to virus	2/82	78/18866	0.0453101	0.354526	0.325968	IL23R/MICB	2
GO:0072332	intrinsic apoptotic signaling pathway by p53 class mediator	2/82	78/18866	0.0453101	0.354526	0.325968	MUC1/SHISA5	2
GO:1901990	regulation of mitotic cell cycle phase transition	5/82	448/18866	0.0455337	0.354526	0.325968	MUC1/PSMB9/CDC6/BRD7/GIGYF2	5
GO:0038061	NIK/NF-kappaB signaling	3/82	184/18866	0.0461635	0.354526	0.325968	PSMB9/CYLD/CD14	3
GO:0001787	natural killer cell proliferation	1/82	11/18866	0.0467974	0.354526	0.325968	IL23R	1
GO:0006702	androgen biosynthetic process	1/82	11/18866	0.0467974	0.354526	0.325968	MED1	1
GO:0018401	peptidyl-proline hydroxylation to 4-hydroxy-L-proline	1/82	11/18866	0.0467974	0.354526	0.325968	P4HA2	1
GO:0033148	positive regulation of intracellular estrogen receptor signaling pathway	1/82	11/18866	0.0467974	0.354526	0.325968	MED1	1
GO:0042789	mRNA transcription by RNA polymerase II	1/82	11/18866	0.0467974	0.354526	0.325968	MED1	1
GO:0043379	memory T cell differentiation	1/82	11/18866	0.0467974	0.354526	0.325968	IL23R	1
GO:0051132	NK T cell activation	1/82	11/18866	0.0467974	0.354526	0.325968	IL23R	1
GO:0052697	xenobiotic glucuronidation	1/82	11/18866	0.0467974	0.354526	0.325968	UGT1A3	1
GO:0070339	response to bacterial lipopeptide	1/82	11/18866	0.0467974	0.354526	0.325968	CD14	1
GO:0071220	cellular response to bacterial lipoprotein	1/82	11/18866	0.0467974	0.354526	0.325968	CD14	1
GO:0071221	cellular response to bacterial lipopeptide	1/82	11/18866	0.0467974	0.354526	0.325968	CD14	1
GO:0090205	positive regulation of cholesterol metabolic process	1/82	11/18866	0.0467974	0.354526	0.325968	PRKAA1	1
GO:0090481	pyrimidine nucleotide-sugar transmembrane transport	1/82	11/18866	0.0467974	0.354526	0.325968	SLC35D1	1
GO:0090715	immunological memory formation process	1/82	11/18866	0.0467974	0.354526	0.325968	IL23R	1
GO:1904321	response to forskolin	1/82	11/18866	0.0467974	0.354526	0.325968	ADCY3	1
GO:1904322	cellular response to forskolin	1/82	11/18866	0.0467974	0.354526	0.325968	ADCY3	1
GO:1904350	regulation of protein catabolic process in the vacuole	1/82	11/18866	0.0467974	0.354526	0.325968	LDLR	1
GO:1990440	positive regulation of transcription from RNA polymerase II promoter in response to endoplasmic reticulum stress	1/82	11/18866	0.0467974	0.354526	0.325968	ATF6B	1
GO:2000318	positive regulation of T-helper 17 type immune response	1/82	11/18866	0.0467974	0.354526	0.325968	IL23R	1
GO:2000480	negative regulation of cAMP-dependent protein kinase activity	1/82	11/18866	0.0467974	0.354526	0.325968	PRKAR2A	1
GO:0019932	second-messenger-mediated signaling	5/82	456/18866	0.0484716	0.354526	0.325968	ADCY3/PRKAR2A/LAT/PRKAA1/ADCY7	5
GO:1903533	regulation of protein targeting	2/82	82/18866	0.049558	0.354526	0.325968	C11orf65/PRKAA1	2

## Sheet: colon CC
ID	Description	GeneRatio	BgRatio	pvalue	p.adjust	qvalue	geneID	Count
GO:0030667	secretory granule membrane	6/84	306/19559	0.00204245	0.363565	0.343449	SYNGR1/HLA-C/ITGAV/ANXA7/CD14/SIGLEC14	6
GO:0031227	intrinsic component of endoplasmic reticulum membrane	4/84	166/19559	0.00570234	0.363565	0.343449	PGAP3/ATF6B/HLA-C/RCE1	4
GO:0030662	coated vesicle membrane	4/84	183/19559	0.00800079	0.363565	0.343449	SEC24C/HLA-C/SGIP1/LDLR	4
GO:0005788	endoplasmic reticulum lumen	5/84	308/19559	0.0105194	0.363565	0.343449	ERAP2/P4HA2/RNASET2/C4A/SHISA5	5
GO:0045177	apical part of cell	6/84	433/19559	0.0108342	0.363565	0.343449	SLC22A5/MUC1/SLC22A4/SLCO2B1/LDLR/PRKAA1	6
GO:0030669	clathrin-coated endocytic vesicle membrane	2/84	40/19559	0.0127896	0.363565	0.343449	SGIP1/LDLR	2
GO:0016324	apical plasma membrane	5/84	361/19559	0.0196322	0.363565	0.343449	SLC22A5/MUC1/SLC22A4/SLCO2B1/PRKAA1	5
GO:0030120	vesicle coat	2/84	56/19559	0.0241609	0.363565	0.343449	SEC24C/SGIP1	2
GO:0045334	clathrin-coated endocytic vesicle	2/84	59/19559	0.0266231	0.363565	0.343449	SGIP1/LDLR	2
GO:0031300	intrinsic component of organelle membrane	5/84	398/19559	0.0283924	0.363565	0.343449	PGAP3/ATF6B/SYNGR1/HLA-C/RCE1	5
GO:0012507	ER to Golgi transport vesicle membrane	2/84	62/19559	0.0291824	0.363565	0.343449	SEC24C/HLA-C	2
GO:0030176	integral component of endoplasmic reticulum membrane	3/84	158/19559	0.0306293	0.363565	0.343449	ATF6B/HLA-C/RCE1	3
GO:0030666	endocytic vesicle membrane	3/84	164/19559	0.0336609	0.363565	0.343449	HLA-C/SGIP1/LDLR	3
GO:0009897	external side of plasma membrane	5/84	417/19559	0.033724	0.363565	0.343449	IL23R/MICB/ITGAV/LDLR/CD14	5
GO:0005905	clathrin-coated pit	2/84	71/19559	0.0374145	0.363565	0.343449	SGIP1/LDLR	2
GO:0030135	coated vesicle	4/84	298/19559	0.0394698	0.363565	0.343449	SEC24C/HLA-C/SGIP1/LDLR	4
GO:0005952	cAMP-dependent protein kinase complex	1/84	10/19559	0.0421359	0.363565	0.343449	PRKAR2A	1
GO:0042583	chromaffin granule	1/84	10/19559	0.0421359	0.363565	0.343449	ANXA7	1
GO:0030496	midbody	3/84	182/19559	0.043655	0.363565	0.343449	ENTR1/CYLD/ARL3	3
GO:0005881	cytoplasmic microtubule	2/84	78/19559	0.0443564	0.363565	0.343449	CYLD/ARL3	2
GO:0030139	endocytic vesicle	4/84	313/19559	0.0458539	0.363565	0.343449	HLA-C/SGIP1/ITGAV/LDLR	4
GO:0019774	proteasome core complex, beta-subunit complex	1/84	11/19559	0.0462518	0.363565	0.343449	PSMB9	1
GO:0030122	AP-2 adaptor complex	1/84	11/19559	0.0462518	0.363565	0.343449	SGIP1	1
GO:0055037	recycling endosome	3/84	190/19559	0.0485219	0.363565	0.343449	ENTR1/PDLIM4/HLA-C	3

## Sheet: colon MF
ID	Description	GeneRatio	BgRatio	pvalue	p.adjust	qvalue	geneID	Count
GO:0004016	adenylate cyclase activity	2/78	10/18352	0.00078498	0.104795	0.0892398	ADCY3/ADCY7	2
GO:0015651	quaternary ammonium group transmembrane transporter activity	2/78	10/18352	0.00078498	0.104795	0.0892398	SLC22A5/SLC22A4	2
GO:0001846	opsonin binding	2/78	15/18352	0.00180655	0.115658	0.0984909	C4A/ITGAV	2
GO:0042800	histone methyltransferase activity (H3-K4 specific)	2/78	17/18352	0.00232706	0.115658	0.0984909	ASH1L/SETD1A	2
GO:0070064	proline-rich region binding	2/78	18/18352	0.00261075	0.115658	0.0984909	CYLD/GIGYF2	2
GO:0072349	modified amino acid transmembrane transporter activity	2/78	20/18352	0.00322432	0.115658	0.0984909	SLC22A5/SLC22A4	2
GO:0016782	transferase activity, transferring sulfur-containing groups	3/78	70/18352	0.00329515	0.115658	0.0984909	SULT1A2/SULT1A1/CDKAL1	3
GO:0009975	cyclase activity	2/78	22/18352	0.0038986	0.115658	0.0984909	ADCY3/ADCY7	2
GO:0016849	phosphorus-oxygen lyase activity	2/78	22/18352	0.0038986	0.115658	0.0984909	ADCY3/ADCY7	2
GO:0015101	organic cation transmembrane transporter activity	2/78	24/18352	0.00463254	0.120007	0.102194	SLC22A5/SLC22A4	2
GO:0016702	oxidoreductase activity, acting on single donors with incorporation of molecular oxygen, incorporation of two atoms of oxygen	2/78	25/18352	0.00502156	0.120007	0.102194	P4HA2/ADO	2
GO:0016701	oxidoreductase activity, acting on single donors with incorporation of molecular oxygen	2/78	26/18352	0.00542511	0.120007	0.102194	P4HA2/ADO	2
GO:0042910	xenobiotic transmembrane transporter activity	2/78	27/18352	0.00584306	0.120007	0.102194	SLC22A5/SLC22A4	2
GO:0051213	dioxygenase activity	3/78	91/18352	0.00686207	0.127841	0.108865	P4HA2/ADO/ASPHD1	3
GO:0070273	phosphatidylinositol-4-phosphate binding	2/78	30/18352	0.00718206	0.127841	0.108865	GSDMB/GSDMA	2
GO:0015020	glucuronosyltransferase activity	2/78	32/18352	0.00814443	0.13591	0.115737	CHSY3/UGT1A3	2
GO:0008170	N-methyltransferase activity	3/78	100/18352	0.00888852	0.139602	0.118881	ASH1L/PNMT/SETD1A	3
GO:0018024	histone-lysine N-methyltransferase activity	2/78	44/18352	0.0150321	0.222976	0.189879	ASH1L/SETD1A	2
GO:0015291	secondary active transmembrane transporter activity	4/78	236/18352	0.018127	0.253295	0.215697	SLC22A5/SLC35D1/SLC22A4/SLCO2B1	4
GO:0008146	sulfotransferase activity	2/78	52/18352	0.0206159	0.253295	0.215697	SULT1A2/SULT1A1	2
GO:0002020	protease binding	3/78	137/18352	0.0206159	0.253295	0.215697	ITGAV/LDLR/ADAMTS4	3
GO:0001786	phosphatidylserine binding	2/78	58/18352	0.0252839	0.253295	0.215697	GSDMB/GSDMA	2
GO:0042054	histone methyltransferase activity	2/78	59/18352	0.0261001	0.253295	0.215697	ASH1L/SETD1A	2
GO:0016279	protein-lysine N-methyltransferase activity	2/78	61/18352	0.0277641	0.253295	0.215697	ASH1L/SETD1A	2
GO:0016278	lysine N-methyltransferase activity	2/78	62/18352	0.0286118	0.253295	0.215697	ASH1L/SETD1A	2
GO:0008757	S-adenosylmethionine-dependent methyltransferase activity	3/78	160/18352	0.0307534	0.253295	0.215697	ASH1L/PNMT/SETD1A	3
GO:0002039	p53 binding	2/78	66/18352	0.0321049	0.253295	0.215697	MUC1/BRD7	2
GO:0001618	virus receptor activity	2/78	74/18352	0.0395608	0.253295	0.215697	ITGAV/LDLR	2
GO:0019003	GDP binding	2/78	74/18352	0.0395608	0.253295	0.215697	RIT1/ARL3	2
GO:0140272	exogenous protein binding	2/78	74/18352	0.0395608	0.253295	0.215697	ITGAV/LDLR	2
GO:0004679	AMP-activated protein kinase activity	1/78	10/18352	0.0417085	0.253295	0.215697	PRKAA1	1
GO:0004690	cyclic nucleotide-dependent protein kinase activity	1/78	10/18352	0.0417085	0.253295	0.215697	PRKAA1	1
GO:0008603	cAMP-dependent protein kinase regulator activity	1/78	10/18352	0.0417085	0.253295	0.215697	PRKAR2A	1
GO:0008641	ubiquitin-like modifier activating enzyme activity	1/78	10/18352	0.0417085	0.253295	0.215697	UBA7	1
GO:0015165	pyrimidine nucleotide-sugar transmembrane transporter activity	1/78	10/18352	0.0417085	0.253295	0.215697	SLC35D1	1
GO:0046974	histone methyltransferase activity (H3-K9 specific)	1/78	10/18352	0.0417085	0.253295	0.215697	ASH1L	1
GO:0071723	lipopeptide binding	1/78	10/18352	0.0417085	0.253295	0.215697	CD14	1
GO:0042277	peptide binding	4/78	308/18352	0.0422005	0.253295	0.215697	ERAP2/HLA-C/LDLR/CD14	4
GO:0005543	phospholipid binding	5/78	454/18352	0.0439896	0.253295	0.215697	GSDMB/GSDMA/TEC/SGIP1/ANXA7	5
GO:0047429	nucleoside-triphosphate diphosphatase activity	1/78	11/18352	0.0457836	0.253295	0.215697	DCTPP1	1
GO:0008237	metallopeptidase activity	3/78	189/18352	0.0466321	0.253295	0.215697	ERAP2/ADAMTS4/RCE1	3
GO:0016829	lyase activity	3/78	189/18352	0.0466321	0.253295	0.215697	RNASET2/ADCY3/ADCY7	3
GO:0005546	phosphatidylinositol-4,5-bisphosphate binding	2/78	82/18352	0.0476027	0.253295	0.215697	GSDMB/GSDMA	2
GO:0015297	antiporter activity	2/78	83/18352	0.0486468	0.253295	0.215697	SLC35D1/SLC22A4	2
GO:0008135	translation factor activity, RNA binding	2/78	84/18352	0.0496993	0.253295	0.215697	EIF3C/TUFM	2
GO:0003714	transcription corepressor activity	3/78	194/18352	0.0497097	0.253295	0.215697	MED1/BRD7/NPAT	3
GO:0005338	nucleotide-sugar transmembrane transporter activity	1/78	12/18352	0.0498417	0.253295	0.215697	SLC35D1	1
GO:0031543	peptidyl-proline dioxygenase activity	1/78	12/18352	0.0498417	0.253295	0.215697	P4HA2	1
GO:0042975	peroxisome proliferator activated receptor binding	1/78	12/18352	0.0498417	0.253295	0.215697	MED1	1
GO:0046975	histone methyltransferase activity (H3-K36 specific)	1/78	12/18352	0.0498417	0.253295	0.215697	ASH1L	1
GO:0061578	Lys63-specific deubiquitinase activity	1/78	12/18352	0.0498417	0.253295	0.215697	CYLD	1

## Sheet: Ileum BP
ID	Description	GeneRatio	BgRatio	pvalue	p.adjust	qvalue	geneID	Count
GO:0006641	triglyceride metabolic process	4/63	110/18866	0.000500135	0.171486	0.158586	GPX1/LDLR/APOBR/CNEP1R1	4
GO:0046486	glycerolipid metabolic process	7/63	434/18866	0.000591988	0.171486	0.158586	GPX1/MTMR3/PGAP3/LDLR/APOBR/CNEP1R1/PDGFB	7
GO:0070269	pyroptosis	2/63	12/18866	0.000708887	0.171486	0.158586	GSDMB/GSDMA	2
GO:0002683	negative regulation of immune system process	7/63	463/18866	0.000866002	0.171486	0.158586	GPX1/HLA-DOB/LDLR/LRRC32/MICB/PTGER4/CD84	7
GO:0010867	positive regulation of triglyceride biosynthetic process	2/63	15/18866	0.00112051	0.171486	0.158586	LDLR/CNEP1R1	2
GO:0032645	regulation of granulocyte macrophage colony-stimulating factor production	2/63	15/18866	0.00112051	0.171486	0.158586	IL23R/CD84	2
GO:0006638	neutral lipid metabolic process	4/63	138/18866	0.0011687	0.171486	0.158586	GPX1/LDLR/APOBR/CNEP1R1	4
GO:0006639	acylglycerol metabolic process	4/63	138/18866	0.0011687	0.171486	0.158586	GPX1/LDLR/APOBR/CNEP1R1	4
GO:0032604	granulocyte macrophage colony-stimulating factor production	2/63	16/18866	0.00127784	0.171486	0.158586	IL23R/CD84	2
GO:0050710	negative regulation of cytokine secretion	2/63	16/18866	0.00127784	0.171486	0.158586	LRRC32/PTGER4	2
GO:0045017	glycerolipid biosynthetic process	5/63	270/18866	0.00206695	0.252168	0.233199	MTMR3/PGAP3/LDLR/CNEP1R1/PDGFB	5
GO:0010866	regulation of triglyceride biosynthetic process	2/63	23/18866	0.00265387	0.296791	0.274466	LDLR/CNEP1R1	2
GO:0090208	positive regulation of triglyceride metabolic process	2/63	24/18866	0.00288892	0.298225	0.275792	LDLR/CNEP1R1	2
GO:1904754	positive regulation of vascular associated smooth muscle cell migration	2/63	26/18866	0.00338723	0.32469	0.300267	DOCK7/PDGFB	2
GO:1903725	regulation of phospholipid metabolic process	3/63	95/18866	0.00394791	0.353206	0.326637	MTMR3/LDLR/PDGFB	3
GO:0035066	positive regulation of histone acetylation	2/63	30/18866	0.00449494	0.35388	0.327261	BRD7/MUC1	2
GO:0050866	negative regulation of cell activation	4/63	207/18866	0.00506077	0.35388	0.327261	LDLR/LRRC32/PDGFB/CD84	4
GO:2000758	positive regulation of peptidyl-lysine acetylation	2/63	33/18866	0.00542096	0.35388	0.327261	BRD7/MUC1	2
GO:0001818	negative regulation of cytokine production	5/63	360/18866	0.00699724	0.35388	0.327261	UBA7/LRRC32/IL23R/PTGER4/CD84	5
GO:0071604	transforming growth factor beta production	2/63	38/18866	0.0071408	0.35388	0.327261	LTBP3/LRRC32	2
GO:0006661	phosphatidylinositol biosynthetic process	3/63	118/18866	0.00721113	0.35388	0.327261	MTMR3/PGAP3/PDGFB	3
GO:0050691	regulation of defense response to virus by host	2/63	40/18866	0.00788911	0.35388	0.327261	IL23R/MICB	2
GO:0046006	regulation of activated T cell proliferation	2/63	42/18866	0.00867119	0.35388	0.327261	LRRC32/IL23R	2
GO:0019432	triglyceride biosynthetic process	2/63	43/18866	0.00907475	0.35388	0.327261	LDLR/CNEP1R1	2
GO:0090207	regulation of triglyceride metabolic process	2/63	43/18866	0.00907475	0.35388	0.327261	LDLR/CNEP1R1	2
GO:1901985	positive regulation of protein acetylation	2/63	44/18866	0.00948658	0.35388	0.327261	BRD7/MUC1	2
GO:0050798	activated T cell proliferation	2/63	46/18866	0.0103348	0.35388	0.327261	LRRC32/IL23R	2
GO:1904738	vascular associated smooth muscle cell migration	2/63	47/18866	0.0107711	0.35388	0.327261	DOCK7/PDGFB	2
GO:1904752	regulation of vascular associated smooth muscle cell migration	2/63	47/18866	0.0107711	0.35388	0.327261	DOCK7/PDGFB	2
GO:0014911	positive regulation of smooth muscle cell migration	2/63	48/18866	0.0112155	0.35388	0.327261	DOCK7/PDGFB	2
GO:0031348	negative regulation of defense response	4/63	269/18866	0.0124712	0.35388	0.327261	GPX1/LDLR/MICB/PTGER4	4
GO:0046460	neutral lipid biosynthetic process	2/63	51/18866	0.0125961	0.35388	0.327261	LDLR/CNEP1R1	2
GO:0046463	acylglycerol biosynthetic process	2/63	51/18866	0.0125961	0.35388	0.327261	LDLR/CNEP1R1	2
GO:0035065	regulation of histone acetylation	2/63	55/18866	0.0145462	0.35388	0.327261	BRD7/MUC1	2
GO:0045834	positive regulation of lipid metabolic process	3/63	153/18866	0.014564	0.35388	0.327261	LDLR/CNEP1R1/PDGFB	3
GO:0032102	negative regulation of response to external stimulus	5/63	433/18866	0.0147161	0.35388	0.327261	GPX1/LDLR/MICB/PTGER4/PDGFB	5
GO:0071398	cellular response to fatty acid	2/63	57/18866	0.015567	0.35388	0.327261	LDLR/PTGER4	2
GO:0050707	regulation of cytokine secretion	2/63	59/18866	0.0166177	0.35388	0.327261	LRRC32/PTGER4	2
GO:0042093	T-helper cell differentiation	2/63	60/18866	0.0171542	0.35388	0.327261	IL23R/PTGER4	2
GO:2000756	regulation of peptidyl-lysine acetylation	2/63	61/18866	0.017698	0.35388	0.327261	BRD7/MUC1	2
GO:1903531	negative regulation of secretion by cell	3/63	166/18866	0.0180712	0.35388	0.327261	LRRC32/PTGER4/CD84	3
GO:0002294	CD4-positive, alpha-beta T cell differentiation involved in immune response	2/63	62/18866	0.018249	0.35388	0.327261	IL23R/PTGER4	2
GO:0002287	alpha-beta T cell activation involved in immune response	2/63	63/18866	0.0188073	0.35388	0.327261	IL23R/PTGER4	2
GO:0002293	alpha-beta T cell differentiation involved in immune response	2/63	63/18866	0.0188073	0.35388	0.327261	IL23R/PTGER4	2
GO:0034381	plasma lipoprotein particle clearance	2/63	68/18866	0.0217051	0.35388	0.327261	LDLR/APOBR	2
GO:0002292	T cell differentiation involved in immune response	2/63	71/18866	0.023527	0.35388	0.327261	IL23R/PTGER4	2
GO:0042531	positive regulation of tyrosine phosphorylation of STAT protein	2/63	71/18866	0.023527	0.35388	0.327261	CSF2/IL23R	2
GO:0002695	negative regulation of leukocyte activation	3/63	184/18866	0.0236389	0.35388	0.327261	LDLR/LRRC32/CD84	3
GO:0046488	phosphatidylinositol metabolic process	3/63	185/18866	0.0239725	0.35388	0.327261	MTMR3/PGAP3/PDGFB	3
GO:0050663	cytokine secretion	2/63	72/18866	0.0241479	0.35388	0.327261	LRRC32/PTGER4	2
GO:0051048	negative regulation of secretion	3/63	190/18866	0.0256792	0.35388	0.327261	LRRC32/PTGER4/CD84	3
GO:1901983	regulation of protein acetylation	2/63	75/18866	0.0260505	0.35388	0.327261	BRD7/MUC1	2
GO:0050731	positive regulation of peptidyl-tyrosine phosphorylation	3/63	195/18866	0.0274499	0.35388	0.327261	CSF2/IL23R/PDGFB	3
GO:0006650	glycerophospholipid metabolic process	4/63	343/18866	0.0276327	0.35388	0.327261	MTMR3/PGAP3/LDLR/PDGFB	4
GO:0050728	negative regulation of inflammatory response	3/63	196/18866	0.0278118	0.35388	0.327261	GPX1/LDLR/PTGER4	3
GO:0043367	CD4-positive, alpha-beta T cell differentiation	2/63	78/18866	0.0280121	0.35388	0.327261	IL23R/PTGER4	2
GO:0050688	regulation of defense response to virus	2/63	78/18866	0.0280121	0.35388	0.327261	IL23R/MICB	2
GO:0042742	defense response to bacterium	4/63	348/18866	0.0289315	0.35388	0.327261	GSDMB/GSDMA/IL23R/LEAP2	4
GO:0060348	bone development	3/63	204/18866	0.0307982	0.35388	0.327261	THBS3/LTBP3/PTGER4	3
GO:0046890	regulation of lipid biosynthetic process	3/63	207/18866	0.0319601	0.35388	0.327261	LDLR/CNEP1R1/PDGFB	3
GO:0030101	natural killer cell activation	2/63	85/18866	0.0328111	0.35388	0.327261	IL23R/SLAMF7	2
GO:0002887	negative regulation of myeloid leukocyte mediated immunity	1/63	10/18866	0.0329038	0.35388	0.327261	CD84	1
GO:0010269	response to selenium ion	1/63	10/18866	0.0329038	0.35388	0.327261	GPX1	1
GO:0010944	negative regulation of transcription by competitive promoter binding	1/63	10/18866	0.0329038	0.35388	0.327261	MUC1	1
GO:0032661	regulation of interleukin-18 production	1/63	10/18866	0.0329038	0.35388	0.327261	CD84	1
GO:0032817	regulation of natural killer cell proliferation	1/63	10/18866	0.0329038	0.35388	0.327261	IL23R	1
GO:0034427	nuclear-transcribed mRNA catabolic process, exonucleolytic, 3'-5'	1/63	10/18866	0.0329038	0.35388	0.327261	SKIV2L	1
GO:0034447	very-low-density lipoprotein particle clearance	1/63	10/18866	0.0329038	0.35388	0.327261	APOBR	1
GO:0035376	sterol import	1/63	10/18866	0.0329038	0.35388	0.327261	LDLR	1
GO:0043380	regulation of memory T cell differentiation	1/63	10/18866	0.0329038	0.35388	0.327261	IL23R	1
GO:0048251	elastic fiber assembly	1/63	10/18866	0.0329038	0.35388	0.327261	LTBP3	1
GO:0060346	bone trabecula formation	1/63	10/18866	0.0329038	0.35388	0.327261	THBS3	1
GO:0070508	cholesterol import	1/63	10/18866	0.0329038	0.35388	0.327261	LDLR	1
GO:0072124	regulation of glomerular mesangial cell proliferation	1/63	10/18866	0.0329038	0.35388	0.327261	PDGFB	1
GO:0098722	asymmetric stem cell division	1/63	10/18866	0.0329038	0.35388	0.327261	DOCK7	1
GO:0014910	regulation of smooth muscle cell migration	2/63	86/18866	0.0335214	0.35388	0.327261	DOCK7/PDGFB	2
GO:0042509	regulation of tyrosine phosphorylation of STAT protein	2/63	86/18866	0.0335214	0.35388	0.327261	CSF2/IL23R	2
GO:0046889	positive regulation of lipid biosynthetic process	2/63	88/18866	0.0349598	0.35388	0.327261	LDLR/CNEP1R1	2
GO:0001892	embryonic placenta development	2/63	89/18866	0.035688	0.35388	0.327261	CSF2/PDGFB	2
GO:0007260	tyrosine phosphorylation of STAT protein	2/63	89/18866	0.035688	0.35388	0.327261	CSF2/IL23R	2
GO:0001787	natural killer cell proliferation	1/63	11/18866	0.036135	0.35388	0.327261	IL23R	1
GO:0003093	regulation of glomerular filtration	1/63	11/18866	0.036135	0.35388	0.327261	PDGFB	1
GO:0010918	positive regulation of mitochondrial membrane potential	1/63	11/18866	0.036135	0.35388	0.327261	MFN1	1
GO:0018401	peptidyl-proline hydroxylation to 4-hydroxy-L-proline	1/63	11/18866	0.036135	0.35388	0.327261	P4HA2	1
GO:0043379	memory T cell differentiation	1/63	11/18866	0.036135	0.35388	0.327261	IL23R	1
GO:0051132	NK T cell activation	1/63	11/18866	0.036135	0.35388	0.327261	IL23R	1
GO:0070673	response to interleukin-18	1/63	11/18866	0.036135	0.35388	0.327261	PDGFB	1
GO:0071803	positive regulation of podosome assembly	1/63	11/18866	0.036135	0.35388	0.327261	CSF2	1
GO:0072110	glomerular mesangial cell proliferation	1/63	11/18866	0.036135	0.35388	0.327261	PDGFB	1
GO:0090193	positive regulation of glomerulus development	1/63	11/18866	0.036135	0.35388	0.327261	PDGFB	1
GO:0090715	immunological memory formation process	1/63	11/18866	0.036135	0.35388	0.327261	IL23R	1
GO:1904350	regulation of protein catabolic process in the vacuole	1/63	11/18866	0.036135	0.35388	0.327261	LDLR	1
GO:2000318	positive regulation of T-helper 17 type immune response	1/63	11/18866	0.036135	0.35388	0.327261	IL23R	1
GO:0046427	positive regulation of receptor signaling pathway via JAK-STAT	2/63	90/18866	0.036422	0.35388	0.327261	CSF2/IL23R	2
GO:0070542	response to fatty acid	2/63	90/18866	0.036422	0.35388	0.327261	LDLR/PTGER4	2
GO:0031058	positive regulation of histone modification	2/63	92/18866	0.0379075	0.35388	0.327261	BRD7/MUC1	2
GO:0014909	smooth muscle cell migration	2/63	93/18866	0.0386589	0.35388	0.327261	DOCK7/PDGFB	2
GO:1904894	positive regulation of receptor signaling pathway via STAT	2/63	93/18866	0.0386589	0.35388	0.327261	CSF2/IL23R	2
GO:0001821	histamine secretion	1/63	12/18866	0.0393555	0.35388	0.327261	CSF2	1
GO:0007077	mitotic nuclear envelope disassembly	1/63	12/18866	0.0393555	0.35388	0.327261	CNEP1R1	1
GO:0009071	serine family amino acid catabolic process	1/63	12/18866	0.0393555	0.35388	0.327261	AMT	1
GO:0032621	interleukin-18 production	1/63	12/18866	0.0393555	0.35388	0.327261	CD84	1
GO:0033004	negative regulation of mast cell activation	1/63	12/18866	0.0393555	0.35388	0.327261	CD84	1
GO:0033629	negative regulation of cell adhesion mediated by integrin	1/63	12/18866	0.0393555	0.35388	0.327261	MUC1	1
GO:0043301	negative regulation of leukocyte degranulation	1/63	12/18866	0.0393555	0.35388	0.327261	CD84	1
GO:0043696	dedifferentiation	1/63	12/18866	0.0393555	0.35388	0.327261	PDGFB	1
GO:0043697	cell dedifferentiation	1/63	12/18866	0.0393555	0.35388	0.327261	PDGFB	1
GO:0072540	T-helper 17 cell lineage commitment	1/63	12/18866	0.0393555	0.35388	0.327261	IL23R	1
GO:0034308	primary alcohol metabolic process	2/63	94/18866	0.039416	0.35388	0.327261	NAAA/SULT1A1	2
GO:0060349	bone morphogenesis	2/63	94/18866	0.039416	0.35388	0.327261	THBS3/LTBP3	2
GO:0006066	alcohol metabolic process	4/63	385/18866	0.0396693	0.35388	0.327261	NAAA/SULT1A1/LDLR/APOBR	4
GO:0050709	negative regulation of protein secretion	2/63	95/18866	0.0401788	0.35388	0.327261	LRRC32/PTGER4	2
GO:0000045	autophagosome assembly	2/63	96/18866	0.0409471	0.35388	0.327261	ATG16L1/MTMR3	2
GO:0046474	glycerophospholipid biosynthetic process	3/63	230/18866	0.0416219	0.35388	0.327261	MTMR3/PGAP3/PDGFB	3
GO:0035710	CD4-positive, alpha-beta T cell activation	2/63	97/18866	0.0417211	0.35388	0.327261	IL23R/PTGER4	2
GO:2001243	negative regulation of intrinsic apoptotic signaling pathway	2/63	98/18866	0.0425005	0.35388	0.327261	GPX1/MUC1	2
GO:0006068	ethanol catabolic process	1/63	13/18866	0.0425655	0.35388	0.327261	SULT1A1	1
GO:0009650	UV protection	1/63	13/18866	0.0425655	0.35388	0.327261	GPX1	1
GO:0015697	quaternary ammonium group transport	1/63	13/18866	0.0425655	0.35388	0.327261	SLC22A5	1
GO:0032725	positive regulation of granulocyte macrophage colony-stimulating factor production	1/63	13/18866	0.0425655	0.35388	0.327261	IL23R	1
GO:0060456	positive regulation of digestive system process	1/63	13/18866	0.0425655	0.35388	0.327261	SLC22A5	1
GO:0061430	bone trabecula morphogenesis	1/63	13/18866	0.0425655	0.35388	0.327261	THBS3	1
GO:0090677	reversible differentiation	1/63	13/18866	0.0425655	0.35388	0.327261	PDGFB	1
GO:0098712	L-glutamate import across plasma membrane	1/63	13/18866	0.0425655	0.35388	0.327261	KCNJ10	1
GO:1905244	regulation of modification of synaptic structure	1/63	13/18866	0.0425655	0.35388	0.327261	CAMKV	1
GO:2001234	negative regulation of apoptotic signaling pathway	3/63	233/18866	0.0429794	0.35388	0.327261	CSF2/GPX1/MUC1	3
GO:1905037	autophagosome organization	2/63	99/18866	0.0432855	0.35388	0.327261	ATG16L1/MTMR3	2
GO:0002792	negative regulation of peptide secretion	2/63	101/18866	0.0448716	0.35388	0.327261	LRRC32/PTGER4	2
GO:0042116	macrophage activation	2/63	101/18866	0.0448716	0.35388	0.327261	CSF2/LDLR	2
GO:0022600	digestive system process	2/63	102/18866	0.0456726	0.35388	0.327261	SLC22A5/LDLR	2
GO:0030213	hyaluronan biosynthetic process	1/63	14/18866	0.0457649	0.35388	0.327261	PDGFB	1
GO:0035791	platelet-derived growth factor receptor-beta signaling pathway	1/63	14/18866	0.0457649	0.35388	0.327261	PDGFB	1
GO:0046007	negative regulation of activated T cell proliferation	1/63	14/18866	0.0457649	0.35388	0.327261	LRRC32	1
GO:0051938	L-glutamate import	1/63	14/18866	0.0457649	0.35388	0.327261	KCNJ10	1
GO:0072216	positive regulation of metanephros development	1/63	14/18866	0.0457649	0.35388	0.327261	PDGFB	1
GO:0090239	regulation of histone H4 acetylation	1/63	14/18866	0.0457649	0.35388	0.327261	MUC1	1
GO:0090713	immunological memory process	1/63	14/18866	0.0457649	0.35388	0.327261	IL23R	1
GO:1900239	regulation of phenotypic switching	1/63	14/18866	0.0457649	0.35388	0.327261	PDGFB	1
GO:1901722	regulation of cell proliferation involved in kidney development	1/63	14/18866	0.0457649	0.35388	0.327261	PDGFB	1
GO:1902894	negative regulation of pri-miRNA transcription by RNA polymerase II	1/63	14/18866	0.0457649	0.35388	0.327261	PDGFB	1
GO:1903726	negative regulation of phospholipid metabolic process	1/63	14/18866	0.0457649	0.35388	0.327261	PDGFB	1
GO:1905064	negative regulation of vascular associated smooth muscle cell differentiation	1/63	14/18866	0.0457649	0.35388	0.327261	PDGFB	1
GO:0097006	regulation of plasma lipoprotein particle levels	2/63	105/18866	0.0481076	0.35388	0.327261	LDLR/APOBR	2
GO:0014812	muscle cell migration	2/63	106/18866	0.0489296	0.35388	0.327261	DOCK7/PDGFB	2
GO:0046632	alpha-beta T cell differentiation	2/63	106/18866	0.0489296	0.35388	0.327261	IL23R/PTGER4	2
GO:1905269	positive regulation of chromatin organization	2/63	106/18866	0.0489296	0.35388	0.327261	BRD7/MUC1	2
GO:0000098	sulfur amino acid catabolic process	1/63	15/18866	0.0489538	0.35388	0.327261	ADO	1
GO:0006122	mitochondrial electron transport, ubiquinol to cytochrome c	1/63	15/18866	0.0489538	0.35388	0.327261	UQCRC1	1
GO:0010455	positive regulation of cell fate commitment	1/63	15/18866	0.0489538	0.35388	0.327261	IL23R	1
GO:0018158	protein oxidation	1/63	15/18866	0.0489538	0.35388	0.327261	GPX1	1
GO:0033623	regulation of integrin activation	1/63	15/18866	0.0489538	0.35388	0.327261	PTGER4	1
GO:0034638	phosphatidylcholine catabolic process	1/63	15/18866	0.0489538	0.35388	0.327261	LDLR	1
GO:0042159	lipoprotein catabolic process	1/63	15/18866	0.0489538	0.35388	0.327261	LDLR	1
GO:0042976	activation of Janus kinase activity	1/63	15/18866	0.0489538	0.35388	0.327261	IL23R	1
GO:0046184	aldehyde biosynthetic process	1/63	15/18866	0.0489538	0.35388	0.327261	PDXK	1
GO:0048712	negative regulation of astrocyte differentiation	1/63	15/18866	0.0489538	0.35388	0.327261	LDLR	1
GO:0051608	histamine transport	1/63	15/18866	0.0489538	0.35388	0.327261	CSF2	1
GO:0055057	neuroblast division	1/63	15/18866	0.0489538	0.35388	0.327261	DOCK7	1
GO:0071801	regulation of podosome assembly	1/63	15/18866	0.0489538	0.35388	0.327261	CSF2	1
GO:0090192	regulation of glomerulus development	1/63	15/18866	0.0489538	0.35388	0.327261	PDGFB	1
GO:1905146	lysosomal protein catabolic process	1/63	15/18866	0.0489538	0.35388	0.327261	LDLR	1
GO:2001256	regulation of store-operated calcium entry	1/63	15/18866	0.0489538	0.35388	0.327261	CD84	1
GO:2001237	negative regulation of extrinsic apoptotic signaling pathway	2/63	107/18866	0.0497568	0.35388	0.327261	CSF2/GPX1	2

## Sheet: Ileum CC
ID	Description	GeneRatio	BgRatio	pvalue	p.adjust	qvalue	geneID	Count
GO:0034362	low-density lipoprotein particle	2/62	13/19559	0.000754006	0.116871	0.108736	LDLR/APOBR	2
GO:0034358	plasma lipoprotein particle	2/62	36/19559	0.00581124	0.263252	0.244927	LDLR/APOBR	2
GO:1990777	lipoprotein particle	2/62	36/19559	0.00581124	0.263252	0.244927	LDLR/APOBR	2
GO:0032994	protein-lipid complex	2/62	39/19559	0.00679359	0.263252	0.244927	LDLR/APOBR	2
GO:0045177	apical part of cell	5/62	433/19559	0.0119653	0.370923	0.345103	SLC22A5/RAPGEF6/LDLR/SHROOM1/MUC1	5
GO:0005788	endoplasmic reticulum lumen	4/62	308/19559	0.0164573	0.388451	0.361411	ERAP2/RNASET2/P4HA2/PDGFB	4
GO:0016324	apical plasma membrane	4/62	361/19559	0.0275418	0.388451	0.361411	SLC22A5/RAPGEF6/SHROOM1/MUC1	4
GO:0043202	lysosomal lumen	2/62	96/19559	0.0372647	0.388451	0.361411	RNASET2/NAAA	2
GO:0042627	chylomicron	1/62	13/19559	0.0404461	0.388451	0.361411	APOBR	1
GO:0005796	Golgi lumen	2/62	103/19559	0.0423304	0.388451	0.361411	MUC1/PDGFB	2
GO:0016323	basolateral plasma membrane	3/62	246/19559	0.043213	0.388451	0.361411	LDLR/PDGFB/KCNJ10	3
GO:0005750	mitochondrial respiratory chain complex III	1/62	14/19559	0.0434898	0.388451	0.361411	UQCRC1	1
GO:0031462	Cul2-RING ubiquitin ligase complex	1/62	14/19559	0.0434898	0.388451	0.361411	CUL2	1
GO:0036020	endolysosome membrane	1/62	14/19559	0.0434898	0.388451	0.361411	LDLR	1
GO:0045275	respiratory chain complex III	1/62	14/19559	0.0434898	0.388451	0.361411	UQCRC1	1
GO:0000153	cytoplasmic ubiquitin ligase complex	1/62	15/19559	0.046524	0.388451	0.361411	CUL2	1
GO:0034045	phagophore assembly site membrane	1/62	16/19559	0.0495488	0.388451	0.361411	ATG16L1	1
GO:0042613	MHC class II protein complex	1/62	16/19559	0.0495488	0.388451	0.361411	HLA-DOB	1

## Sheet: Ileum MF
ID	Description	GeneRatio	BgRatio	pvalue	p.adjust	qvalue	geneID	Count
GO:0030228	lipoprotein particle receptor activity	2/65	16/18352	0.00143556	0.144411	0.12721	LDLR/APOBR	2
GO:0050431	transforming growth factor beta binding	2/65	23/18352	0.00297868	0.144411	0.12721	LTBP3/LRRC32	2
GO:0005546	phosphatidylinositol-4,5-bisphosphate binding	3/65	82/18352	0.00307662	0.144411	0.12721	GSDMB/GSDMA/SNX20	3
GO:0016702	oxidoreductase activity, acting on single donors with incorporation of molecular oxygen, incorporation of two atoms of oxygen	2/65	25/18352	0.00351597	0.144411	0.12721	ADO/P4HA2	2
GO:0016701	oxidoreductase activity, acting on single donors with incorporation of molecular oxygen	2/65	26/18352	0.0038003	0.144411	0.12721	ADO/P4HA2	2
GO:0070273	phosphatidylinositol-4-phosphate binding	2/65	30/18352	0.00504044	0.159614	0.140602	GSDMB/GSDMA	2
GO:1902936	phosphatidylinositol bisphosphate binding	3/65	119/18352	0.00867062	0.235345	0.207313	GSDMB/GSDMA/SNX20	3
GO:0019955	cytokine binding	3/65	135/18352	0.0122007	0.260447	0.229424	LTBP3/LRRC32/IL23R	3
GO:0019838	growth factor binding	3/65	136/18352	0.0124449	0.260447	0.229424	LTBP3/LRRC32/PDGFB	3
GO:0070851	growth factor receptor binding	3/65	141/18352	0.0137077	0.260447	0.229424	CSF2/IL23R/PDGFB	3
GO:0001786	phosphatidylserine binding	2/65	58/18352	0.0179753	0.270875	0.23861	GSDMB/GSDMA	2
GO:0002039	p53 binding	2/65	66/18352	0.0229081	0.270875	0.23861	BRD7/MUC1	2
GO:1901981	phosphatidylinositol phosphate binding	3/65	179/18352	0.025637	0.270875	0.23861	GSDMB/GSDMA/SNX20	3
GO:0038024	cargo receptor activity	2/65	73/18352	0.0276273	0.270875	0.23861	LDLR/APOBR	2
GO:0004722	protein serine/threonine phosphatase activity	2/65	75/18352	0.0290417	0.270875	0.23861	MTMR3/UBLCP1	2
GO:0003724	RNA helicase activity	2/65	77/18352	0.0304845	0.270875	0.23861	SKIV2L/DHX16	2
GO:0004955	prostaglandin receptor activity	1/65	10/18352	0.0348677	0.270875	0.23861	PTGER4	1
GO:0008641	ubiquitin-like modifier activating enzyme activity	1/65	10/18352	0.0348677	0.270875	0.23861	UBA7	1
GO:0015651	quaternary ammonium group transmembrane transporter activity	1/65	10/18352	0.0348677	0.270875	0.23861	SLC22A5	1
GO:0016176	superoxide-generating NADPH oxidase activator activity	1/65	10/18352	0.0348677	0.270875	0.23861	PDGFB	1
GO:0016679	oxidoreductase activity, acting on diphenols and related substances as donors	1/65	10/18352	0.0348677	0.270875	0.23861	UQCRC1	1
GO:0032395	MHC class II receptor activity	1/65	10/18352	0.0348677	0.270875	0.23861	HLA-DOB	1
GO:0004954	prostanoid receptor activity	1/65	11/18352	0.0382879	0.270875	0.23861	PTGER4	1
GO:0048407	platelet-derived growth factor binding	1/65	11/18352	0.0382879	0.270875	0.23861	PDGFB	1
GO:0072341	modified amino acid binding	2/65	90/18352	0.0405262	0.270875	0.23861	GSDMB/GSDMA	2
GO:0051213	dioxygenase activity	2/65	91/18352	0.0413442	0.270875	0.23861	ADO/P4HA2	2
GO:0030955	potassium ion binding	1/65	12/18352	0.0416962	0.270875	0.23861	PDXK	1
GO:0031543	peptidyl-proline dioxygenase activity	1/65	12/18352	0.0416962	0.270875	0.23861	P4HA2	1
GO:0005041	low-density lipoprotein particle receptor activity	1/65	13/18352	0.0450926	0.270875	0.23861	LDLR	1
GO:0008417	fucosyltransferase activity	1/65	13/18352	0.0450926	0.270875	0.23861	FUT2	1
GO:0045159	myosin II binding	1/65	13/18352	0.0450926	0.270875	0.23861	SHROOM1	1

## Sheet: Whole blood BP
ID	Description	GeneRatio	BgRatio	pvalue	p.adjust	qvalue	geneID	Count
GO:0002831	regulation of response to biotic stimulus	11/127	409/18866	0.000101791	0.0903277	0.0835015	CARD9/MICB/ICAM3/IL18RAP/IL27/IL4/LSM14A/MUC1/STAT5B/SYT11/RASGRP1	11
GO:0043031	negative regulation of macrophage activation	3/127	18/18866	0.000225773	0.0903277	0.0835015	IL4/SYT11/LDLR	3
GO:0046629	gamma-delta T cell activation	3/127	19/18866	0.000266789	0.0903277	0.0835015	MICB/NOD2/STAT5B	3
GO:0150079	negative regulation of neuroinflammatory response	3/127	19/18866	0.000266789	0.0903277	0.0835015	IL4/SYT11/LDLR	3
GO:0006066	alcohol metabolic process	10/127	385/18866	0.000280323	0.0903277	0.0835015	GBA/IL4/IPMK/LIMA1/NAAA/PARK7/STARD3/SULT1A1/SULT1A2/LDLR	10
GO:0031349	positive regulation of defense response	10/127	385/18866	0.000280323	0.0903277	0.0835015	CARD9/NOD2/ICAM3/IL18RAP/LSM14A/MUC1/PARK7/STAT5B/LDLR/RASGRP1	10
GO:0002577	regulation of antigen processing and presentation	3/127	20/18866	0.00031233	0.0903277	0.0835015	NOD2/HLA-DOA/HLA-DOB	3
GO:0042098	T cell proliferation	7/127	195/18866	0.000355645	0.0903277	0.0835015	ICOSLG/IL27/IL4/NDFIP1/STAT5B/TNFSF8/RASGRP1	7
GO:0050728	negative regulation of inflammatory response	7/127	196/18866	0.000366784	0.0903277	0.0835015	ADCY7/GBA/IL4/NDFIP1/SMAD3/SYT11/LDLR	7
GO:0050863	regulation of T cell activation	9/127	332/18866	0.000417603	0.0903277	0.0835015	NOD2/HLA-DOA/ICOSLG/IL27/IL4/NDFIP1/STAT5B/TNFSF8/RASGRP1	9
GO:0042110	T cell activation	11/127	483/18866	0.000426091	0.0903277	0.0835015	MICB/NOD2/HLA-DOA/ICOSLG/IL27/IL4/NDFIP1/SMAD3/STAT5B/TNFSF8/RASGRP1	11
GO:0015850	organic hydroxy compound transport	8/127	268/18866	0.000466683	0.0903277	0.0835015	LIMA1/PARK7/STARD3/SYT11/SLC22A1/SLCO2B1/LDLR/ABCC2	8
GO:0031348	negative regulation of defense response	8/127	269/18866	0.000478313	0.0903277	0.0835015	MICB/ADCY7/GBA/IL4/NDFIP1/SMAD3/SYT11/LDLR	8
GO:0045954	positive regulation of natural killer cell mediated cytotoxicity	3/127	24/18866	0.000543725	0.0932858	0.0862361	IL18RAP/STAT5B/RASGRP1	3
GO:0045089	positive regulation of innate immune response	7/127	213/18866	0.000602947	0.0932858	0.0862361	CARD9/ICAM3/IL18RAP/LSM14A/MUC1/STAT5B/RASGRP1	7
GO:0050727	regulation of inflammatory response	10/127	425/18866	0.000607972	0.0932858	0.0862361	NOD2/ADCY7/GBA/IL4/NDFIP1/PARK7/SMAD3/STAT5B/SYT11/LDLR	10
GO:0001819	positive regulation of cytokine production	10/127	447/18866	0.000894444	0.123759	0.114406	CARD9/NOD2/IL12RB2/IL27/IL4/LSM14A/PARK7/POLR2E/SMAD3/RASGRP1	10
GO:0042129	regulation of T cell proliferation	6/127	167/18866	0.000940509	0.123759	0.114406	ICOSLG/IL27/IL4/NDFIP1/STAT5B/TNFSF8	6
GO:0002717	positive regulation of natural killer cell mediated immunity	3/127	29/18866	0.000957806	0.123759	0.114406	IL18RAP/STAT5B/RASGRP1	3
GO:0043457	regulation of cellular respiration	3/127	30/18866	0.00105902	0.129995	0.120171	CISD1/IL4/PARK7	3
GO:0018105	peptidyl-serine phosphorylation	8/127	310/18866	0.00120089	0.140389	0.12978	DOCK7/MARK3/MST1/PARK7/PDGFB/PLCL1/RPS6KB1/CAMK1D	8
GO:0045619	regulation of lymphocyte differentiation	6/127	181/18866	0.00142282	0.151895	0.140416	HLA-DOA/IL27/IL4/NDFIP1/STAT5B/RASGRP1	6
GO:0042908	xenobiotic transport	3/127	34/18866	0.00153058	0.151895	0.140416	SLC22A5/SLC22A1/ABCC2	3
GO:0002833	positive regulation of response to biotic stimulus	7/127	251/18866	0.00156652	0.151895	0.140416	CARD9/ICAM3/IL18RAP/LSM14A/MUC1/STAT5B/RASGRP1	7
GO:0008202	steroid metabolic process	8/127	332/18866	0.00185023	0.151895	0.140416	GBA/IL4/LIMA1/STARD3/STAT5B/SULT1A1/SULT1A2/LDLR	8
GO:0018209	peptidyl-serine modification	8/127	333/18866	0.00188527	0.151895	0.140416	DOCK7/MARK3/MST1/PARK7/PDGFB/PLCL1/RPS6KB1/CAMK1D	8
GO:0015893	drug transport	2/127	10/18866	0.00195297	0.151895	0.140416	SLC22A1/ABCC2	2
GO:0048017	inositol lipid-mediated signaling	6/127	196/18866	0.00212835	0.151895	0.140416	ADAP2/LIME1/PDGFB/PLCL1/RPS6KB1/RASGRP1	6
GO:0042092	type 2 immune response	3/127	39/18866	0.00228106	0.151895	0.140416	NOD2/IL4/NDFIP1	3
GO:0046643	regulation of gamma-delta T cell activation	2/127	11/18866	0.00237646	0.151895	0.140416	NOD2/STAT5B	2
GO:0070673	response to interleukin-18	2/127	11/18866	0.00237646	0.151895	0.140416	IL18RAP/PDGFB	2
GO:0150104	transport across blood-brain barrier	2/127	11/18866	0.00237646	0.151895	0.140416	SLC22A1/ABCC2	2
GO:1904350	regulation of protein catabolic process in the vacuole	2/127	11/18866	0.00237646	0.151895	0.140416	GBA/LDLR	2
GO:0002705	positive regulation of leukocyte mediated immunity	5/127	138/18866	0.00242602	0.151895	0.140416	NOD2/IL18RAP/IL4/STAT5B/RASGRP1	5
GO:0050691	regulation of defense response to virus by host	3/127	40/18866	0.00245398	0.151895	0.140416	MICB/IL27/IL4	3
GO:0009308	amine metabolic process	5/127	140/18866	0.00258215	0.151895	0.140416	NAAA/PARK7/SULT1A1/SULT1A2/ABCC2	5
GO:0042269	regulation of natural killer cell mediated cytotoxicity	3/127	41/18866	0.0026348	0.151895	0.140416	IL18RAP/STAT5B/RASGRP1	3
GO:0032102	negative regulation of response to external stimulus	9/127	433/18866	0.00265682	0.151895	0.140416	MICB/ADCY7/GBA/IL4/NDFIP1/PDGFB/SMAD3/SYT11/LDLR	9
GO:0010232	vascular transport	2/127	12/18866	0.00283922	0.151895	0.140416	SLC22A1/ABCC2	2
GO:0032494	response to peptidoglycan	2/127	12/18866	0.00283922	0.151895	0.140416	CARD9/NOD2	2
GO:0046689	response to mercury ion	2/127	12/18866	0.00283922	0.151895	0.140416	PARK7/ABCC2	2
GO:0010876	lipid localization	9/127	440/18866	0.00295552	0.151895	0.140416	LIMA1/RFT1/RPS6KB1/SPNS1/STARD3/STAT5B/SLCO2B1/LDLR/ABCC2	9
GO:0150077	regulation of neuroinflammatory response	3/127	43/18866	0.00302063	0.151895	0.140416	IL4/SYT11/LDLR	3
GO:0002703	regulation of leukocyte mediated immunity	6/127	211/18866	0.003071	0.151895	0.140416	NOD2/IL18RAP/IL4/NDFIP1/STAT5B/RASGRP1	6
GO:0046651	lymphocyte proliferation	7/127	283/18866	0.00307223	0.151895	0.140416	ICOSLG/IL27/IL4/NDFIP1/STAT5B/TNFSF8/RASGRP1	7
GO:0032943	mononuclear cell proliferation	7/127	286/18866	0.00325609	0.151895	0.140416	ICOSLG/IL27/IL4/NDFIP1/STAT5B/TNFSF8/RASGRP1	7
GO:0006068	ethanol catabolic process	2/127	13/18866	0.00334069	0.151895	0.140416	SULT1A1/SULT1A2	2
GO:0015697	quaternary ammonium group transport	2/127	13/18866	0.00334069	0.151895	0.140416	SLC22A5/SLC22A1	2
GO:0032823	regulation of natural killer cell differentiation	2/127	13/18866	0.00334069	0.151895	0.140416	STAT5B/RASGRP1	2
GO:0048302	regulation of isotype switching to IgG isotypes	2/127	13/18866	0.00334069	0.151895	0.140416	IL4/NDFIP1	2
GO:0002715	regulation of natural killer cell mediated immunity	3/127	45/18866	0.00343944	0.151895	0.140416	IL18RAP/STAT5B/RASGRP1	3
GO:0031341	regulation of cell killing	4/127	92/18866	0.00346634	0.151895	0.140416	IL18RAP/IL4/STAT5B/RASGRP1	4
GO:0045580	regulation of T cell differentiation	5/127	150/18866	0.00347411	0.151895	0.140416	HLA-DOA/IL27/IL4/STAT5B/RASGRP1	5
GO:0006790	sulfur compound metabolic process	8/127	371/18866	0.00365589	0.151895	0.140416	ACSL6/ADO/PARK7/STAT5B/SULT1A1/SULT1A2/NUDT7/ABCC2	8
GO:0050670	regulation of lymphocyte proliferation	6/127	219/18866	0.0036862	0.151895	0.140416	ICOSLG/IL27/IL4/NDFIP1/STAT5B/TNFSF8	6
GO:0034308	primary alcohol metabolic process	4/127	94/18866	0.0037444	0.151895	0.140416	NAAA/PARK7/SULT1A1/SULT1A2	4
GO:0008203	cholesterol metabolic process	5/127	153/18866	0.00378016	0.151895	0.140416	GBA/IL4/LIMA1/STARD3/LDLR	5
GO:0032944	regulation of mononuclear cell proliferation	6/127	221/18866	0.00385336	0.151895	0.140416	ICOSLG/IL27/IL4/NDFIP1/STAT5B/TNFSF8	6
GO:0048291	isotype switching to IgG isotypes	2/127	14/18866	0.00388035	0.151895	0.140416	IL4/NDFIP1	2
GO:1902894	negative regulation of pri-miRNA transcription by RNA polymerase II	2/127	14/18866	0.00388035	0.151895	0.140416	PDGFB/POU5F1	2
GO:0002706	regulation of lymphocyte mediated immunity	5/127	154/18866	0.00388634	0.151895	0.140416	IL18RAP/IL4/NDFIP1/STAT5B/RASGRP1	5
GO:0120163	negative regulation of cold-induced thermogenesis	3/127	47/18866	0.0038921	0.151895	0.140416	DOCK7/LNPEP/PLCL1	3
GO:0015872	dopamine transport	3/127	49/18866	0.0043794	0.151895	0.140416	PARK7/SYT11/SLC22A1	3
GO:0046479	glycosphingolipid catabolic process	2/127	15/18866	0.00445768	0.151895	0.140416	GBA/NEU3	2
GO:1905146	lysosomal protein catabolic process	2/127	15/18866	0.00445768	0.151895	0.140416	GBA/LDLR	2
GO:0002697	regulation of immune effector process	9/127	470/18866	0.00454954	0.151895	0.140416	MICB/NOD2/C4A/IL18RAP/IL27/IL4/NDFIP1/STAT5B/RASGRP1	9
GO:0001774	microglial cell activation	3/127	50/18866	0.00463628	0.151895	0.140416	IL4/SYT11/LDLR	3
GO:0002269	leukocyte activation involved in inflammatory response	3/127	50/18866	0.00463628	0.151895	0.140416	IL4/SYT11/LDLR	3
GO:0032760	positive regulation of tumor necrosis factor production	3/127	50/18866	0.00463628	0.151895	0.140416	CARD9/NOD2/RASGRP1	3
GO:0045088	regulation of innate immune response	7/127	307/18866	0.00478919	0.151895	0.140416	CARD9/ICAM3/IL18RAP/LSM14A/MUC1/STAT5B/RASGRP1	7
GO:1902652	secondary alcohol metabolic process	5/127	162/18866	0.00481409	0.151895	0.140416	GBA/IL4/LIMA1/STARD3/LDLR	5
GO:0019882	antigen processing and presentation	6/127	232/18866	0.00487517	0.151895	0.140416	ERAP2/NOD2/HLA-DOA/HLA-DOB/LNPEP/VAMP3	6
GO:1902893	regulation of pri-miRNA transcription by RNA polymerase II	3/127	51/18866	0.0049021	0.151895	0.140416	PDGFB/POU5F1/SMAD3	3
GO:0022600	digestive system process	4/127	102/18866	0.0050078	0.151895	0.140416	SLC22A5/NOD2/LIMA1/LDLR	4
GO:0034310	primary alcohol catabolic process	2/127	16/18866	0.00507213	0.151895	0.140416	SULT1A1/SULT1A2	2
GO:0006869	lipid transport	8/127	393/18866	0.00515296	0.151895	0.140416	LIMA1/RFT1/RPS6KB1/SPNS1/STARD3/SLCO2B1/LDLR/ABCC2	8
GO:0001912	positive regulation of leukocyte mediated cytotoxicity	3/127	52/18866	0.00517695	0.151895	0.140416	IL18RAP/STAT5B/RASGRP1	3
GO:1903557	positive regulation of tumor necrosis factor superfamily cytokine production	3/127	52/18866	0.00517695	0.151895	0.140416	CARD9/NOD2/RASGRP1	3
GO:0070661	leukocyte proliferation	7/127	313/18866	0.00531368	0.151895	0.140416	ICOSLG/IL27/IL4/NDFIP1/STAT5B/TNFSF8/RASGRP1	7
GO:0061614	pri-miRNA transcription by RNA polymerase II	3/127	53/18866	0.00546091	0.151895	0.140416	PDGFB/POU5F1/SMAD3	3
GO:0019377	glycolipid catabolic process	2/127	17/18866	0.00572321	0.151895	0.140416	GBA/NEU3	2
GO:0030299	intestinal cholesterol absorption	2/127	17/18866	0.00572321	0.151895	0.140416	LIMA1/LDLR	2
GO:0042448	progesterone metabolic process	2/127	17/18866	0.00572321	0.151895	0.140416	STARD3/STAT5B	2
GO:0051969	regulation of transmission of nerve impulse	2/127	17/18866	0.00572321	0.151895	0.140416	GBA/GPR35	2
GO:0061687	detoxification of inorganic compound	2/127	17/18866	0.00572321	0.151895	0.140416	PARK7/ABCC2	2
GO:0090494	dopamine uptake	2/127	17/18866	0.00572321	0.151895	0.140416	PARK7/SLC22A1	2
GO:2001267	regulation of cysteine-type endopeptidase activity involved in apoptotic signaling pathway	2/127	17/18866	0.00572321	0.151895	0.140416	PARK7/SMAD3	2
GO:0070663	regulation of leukocyte proliferation	6/127	240/18866	0.0057346	0.151895	0.140416	ICOSLG/IL27/IL4/NDFIP1/STAT5B/TNFSF8	6
GO:0002708	positive regulation of lymphocyte mediated immunity	4/127	106/18866	0.0057351	0.151895	0.140416	IL18RAP/IL4/STAT5B/RASGRP1	4
GO:2000379	positive regulation of reactive oxygen species metabolic process	4/127	106/18866	0.0057351	0.151895	0.140416	DDAH2/PARK7/PDGFB/SMAD3	4
GO:0016125	sterol metabolic process	5/127	169/18866	0.00574652	0.151895	0.140416	GBA/IL4/LIMA1/STARD3/LDLR	5
GO:0006584	catecholamine metabolic process	3/127	54/18866	0.00575405	0.151895	0.140416	PARK7/SULT1A1/SULT1A2	3
GO:0009712	catechol-containing compound metabolic process	3/127	54/18866	0.00575405	0.151895	0.140416	PARK7/SULT1A1/SULT1A2	3
GO:0032635	interleukin-6 production	5/127	170/18866	0.00588941	0.153814	0.14219	CARD9/NOD2/GBA/IL18RAP/SYT11	5
GO:0035065	regulation of histone acetylation	3/127	55/18866	0.00605647	0.156512	0.144684	BRD7/MUC1/PARK7	3
GO:0043011	myeloid dendritic cell differentiation	2/127	18/18866	0.00641039	0.160587	0.148451	BATF3/IL4	2
GO:0051923	sulfation	2/127	18/18866	0.00641039	0.160587	0.148451	SULT1A1/SULT1A2	2
GO:0090493	catecholamine uptake	2/127	18/18866	0.00641039	0.160587	0.148451	PARK7/SLC22A1	2
GO:0007039	protein catabolic process in the vacuole	2/127	19/18866	0.00713316	0.172268	0.15925	GBA/LDLR	2
GO:0098856	intestinal lipid absorption	2/127	19/18866	0.00713316	0.172268	0.15925	LIMA1/LDLR	2
GO:0032147	activation of protein kinase activity	7/127	331/18866	0.00714778	0.172268	0.15925	NOD2/TNFSF15/ADCY7/IL4/PARK7/PDGFB/KSR1	7
GO:0043030	regulation of macrophage activation	3/127	59/18866	0.00736027	0.172268	0.15925	IL4/SYT11/LDLR	3
GO:0030217	T cell differentiation	6/127	253/18866	0.00736034	0.172268	0.15925	HLA-DOA/IL27/IL4/STAT5B/TNFSF8/RASGRP1	6
GO:0032609	interferon-gamma production	4/127	115/18866	0.00762155	0.172268	0.15925	IL12RB2/IL18RAP/IL27/RASGRP1	4
GO:0061900	glial cell activation	3/127	60/18866	0.0077101	0.172268	0.15925	IL4/SYT11/LDLR	3
GO:1903428	positive regulation of reactive oxygen species biosynthetic process	3/127	60/18866	0.0077101	0.172268	0.15925	DDAH2/PARK7/SMAD3	3
GO:0008356	asymmetric cell division	2/127	20/18866	0.00789103	0.172268	0.15925	DOCK7/POU5F1	2
GO:0032495	response to muramyl dipeptide	2/127	20/18866	0.00789103	0.172268	0.15925	CARD9/NOD2	2
GO:0032816	positive regulation of natural killer cell activation	2/127	20/18866	0.00789103	0.172268	0.15925	STAT5B/RASGRP1	2
GO:0051767	nitric-oxide synthase biosynthetic process	2/127	20/18866	0.00789103	0.172268	0.15925	NOD2/PGGT1B	2
GO:0051769	regulation of nitric-oxide synthase biosynthetic process	2/127	20/18866	0.00789103	0.172268	0.15925	NOD2/PGGT1B	2
GO:0051607	defense response to virus	6/127	258/18866	0.00806657	0.172268	0.15925	CARD9/MICB/IL27/IL4/LSM14A/APOBEC3A	6
GO:0031343	positive regulation of cell killing	3/127	61/18866	0.0080696	0.172268	0.15925	IL18RAP/STAT5B/RASGRP1	3
GO:0042267	natural killer cell mediated cytotoxicity	3/127	61/18866	0.0080696	0.172268	0.15925	IL18RAP/STAT5B/RASGRP1	3
GO:2000756	regulation of peptidyl-lysine acetylation	3/127	61/18866	0.0080696	0.172268	0.15925	BRD7/MUC1/PARK7	3
GO:0030277	maintenance of gastrointestinal epithelium	2/127	21/18866	0.0086835	0.176866	0.1635	SLC22A5/NOD2	2
GO:0044241	lipid digestion	2/127	21/18866	0.0086835	0.176866	0.1635	LIMA1/LDLR	2
GO:0046514	ceramide catabolic process	2/127	21/18866	0.0086835	0.176866	0.1635	GBA/NEU3	2
GO:1903599	positive regulation of autophagy of mitochondrion	2/127	21/18866	0.0086835	0.176866	0.1635	GBA/PARK7	2
GO:1903978	regulation of microglial cell activation	2/127	21/18866	0.0086835	0.176866	0.1635	SYT11/LDLR	2
GO:0050821	protein stabilization	5/127	187/18866	0.00871722	0.176866	0.1635	FKBPL/PARK7/SEC16A/SMAD3/USP19	5
GO:0009615	response to virus	7/127	349/18866	0.00941547	0.185716	0.171682	CARD9/MICB/BATF3/IL27/IL4/LSM14A/APOBEC3A	7
GO:0001779	natural killer cell differentiation	2/127	22/18866	0.00951007	0.185716	0.171682	STAT5B/RASGRP1	2
GO:0006067	ethanol metabolic process	2/127	22/18866	0.00951007	0.185716	0.171682	SULT1A1/SULT1A2	2
GO:0006687	glycosphingolipid metabolic process	3/127	65/18866	0.00960552	0.185716	0.171682	CREM/GBA/NEU3	3
GO:0032729	positive regulation of interferon-gamma production	3/127	65/18866	0.00960552	0.185716	0.171682	IL12RB2/IL27/RASGRP1	3
GO:0071466	cellular response to xenobiotic stimulus	4/127	123/18866	0.00960732	0.185716	0.171682	SULT1A1/SULT1A2/ABCC2/APOBEC3A	4
GO:0048015	phosphatidylinositol-mediated signaling	5/127	192/18866	0.00970138	0.186069	0.172008	LIME1/PDGFB/PLCL1/RPS6KB1/RASGRP1	5
GO:0002228	natural killer cell mediated immunity	3/127	66/18866	0.0100142	0.190581	0.176179	IL18RAP/STAT5B/RASGRP1	3
GO:0048002	antigen processing and presentation of peptide antigen	5/127	194/18866	0.0101156	0.19103	0.176593	ERAP2/HLA-DOA/HLA-DOB/LNPEP/VAMP3	5
GO:1901136	carbohydrate derivative catabolic process	5/127	195/18866	0.0103272	0.192871	0.178296	GBA/NUDT7/NEU3/DCTPP1/APOBEC3A	5
GO:0035743	CD4-positive, alpha-beta T cell cytokine production	2/127	23/18866	0.0103703	0.192871	0.178296	IL18RAP/IL4	2
GO:0034035	purine ribonucleoside bisphosphate metabolic process	2/127	24/18866	0.0112636	0.206359	0.190764	SULT1A1/SULT1A2	2
GO:0050427	3'-phosphoadenosine 5'-phosphosulfate metabolic process	2/127	24/18866	0.0112636	0.206359	0.190764	SULT1A1/SULT1A2	2
GO:0009410	response to xenobiotic stimulus	4/127	130/18866	0.0115982	0.210916	0.194977	SULT1A1/SULT1A2/ABCC2/APOBEC3A	4
GO:0051098	regulation of binding	7/127	367/18866	0.0121714	0.219712	0.203108	ADAM15/EIF3C/MARK3/PARK7/PDGFB/PLCL1/SMAD3	7
GO:0030098	lymphocyte differentiation	7/127	368/18866	0.0123399	0.221127	0.204417	HLA-DOA/IL27/IL4/NDFIP1/STAT5B/TNFSF8/RASGRP1	7
GO:0051937	catecholamine transport	3/127	72/18866	0.0126779	0.225537	0.208493	PARK7/SYT11/SLC22A1	3
GO:0050866	negative regulation of cell activation	5/127	207/18866	0.0131077	0.227307	0.21013	IL4/NDFIP1/PDGFB/SYT11/LDLR	5
GO:0002683	negative regulation of immune system process	8/127	463/18866	0.0131319	0.227307	0.21013	MICB/HLA-DOA/HLA-DOB/IL4/NDFIP1/STAT5B/SYT11/LDLR	8
GO:0042104	positive regulation of activated T cell proliferation	2/127	26/18866	0.0131477	0.227307	0.21013	ICOSLG/STAT5B	2
GO:1904754	positive regulation of vascular associated smooth muscle cell migration	2/127	26/18866	0.0131477	0.227307	0.21013	DOCK7/PDGFB	2
GO:1902105	regulation of leukocyte differentiation	6/127	290/18866	0.0137847	0.232039	0.214504	HLA-DOA/IL27/IL4/NDFIP1/STAT5B/RASGRP1	6
GO:0043393	regulation of protein binding	5/127	211/18866	0.0141368	0.232039	0.214504	ADAM15/MARK3/PARK7/PDGFB/PLCL1	5
GO:1900120	regulation of receptor binding	2/127	27/18866	0.0141376	0.232039	0.214504	ADAM15/PLCL1	2
GO:0001910	regulation of leukocyte mediated cytotoxicity	3/127	75/18866	0.0141472	0.232039	0.214504	IL18RAP/STAT5B/RASGRP1	3
GO:1901983	regulation of protein acetylation	3/127	75/18866	0.0141472	0.232039	0.214504	BRD7/MUC1/PARK7	3
GO:0033865	nucleoside bisphosphate metabolic process	4/127	138/18866	0.0141776	0.232039	0.214504	ACSL6/SULT1A1/SULT1A2/NUDT7	4
GO:0033875	ribonucleoside bisphosphate metabolic process	4/127	138/18866	0.0141776	0.232039	0.214504	ACSL6/SULT1A1/SULT1A2/NUDT7	4
GO:0034032	purine nucleoside bisphosphate metabolic process	4/127	138/18866	0.0141776	0.232039	0.214504	ACSL6/SULT1A1/SULT1A2/NUDT7	4
GO:0006909	phagocytosis	7/127	382/18866	0.0148796	0.239696	0.221582	C4A/CDC42SE2/ICAM3/NCKIPSD/SYT11/CAMK1D/LDLR	7
GO:0050870	positive regulation of T cell activation	5/127	214/18866	0.0149435	0.239696	0.221582	NOD2/ICOSLG/IL4/STAT5B/RASGRP1	5
GO:0010669	epithelial structure maintenance	2/127	28/18866	0.0151587	0.239696	0.221582	SLC22A5/NOD2	2
GO:0150076	neuroinflammatory response	3/127	77/18866	0.0151782	0.239696	0.221582	IL4/SYT11/LDLR	3
GO:0043281	regulation of cysteine-type endopeptidase activity involved in apoptotic process	5/127	215/18866	0.0152191	0.239696	0.221582	CARD9/TNFSF15/CDKN2D/PARK7/SMAD3	5
GO:0007586	digestion	4/127	141/18866	0.0152312	0.239696	0.221582	SLC22A5/NOD2/LIMA1/LDLR	4
GO:0050688	regulation of defense response to virus	3/127	78/18866	0.0157093	0.244499	0.226022	MICB/IL27/IL4	3
GO:0001773	myeloid dendritic cell activation	2/127	29/18866	0.0162106	0.244499	0.226022	BATF3/IL4	2
GO:0002230	positive regulation of defense response to virus by host	2/127	29/18866	0.0162106	0.244499	0.226022	IL27/IL4	2
GO:0015721	bile acid and bile salt transport	2/127	29/18866	0.0162106	0.244499	0.226022	SLCO2B1/ABCC2	2
GO:0071624	positive regulation of granulocyte chemotaxis	2/127	29/18866	0.0162106	0.244499	0.226022	IL4/CAMK1D	2
GO:0050921	positive regulation of chemotaxis	4/127	144/18866	0.0163331	0.244499	0.226022	IL4/PDGFB/SMAD3/CAMK1D	4
GO:0106106	cold-induced thermogenesis	4/127	144/18866	0.0163331	0.244499	0.226022	DOCK7/IL4/LNPEP/PLCL1	4
GO:0120161	regulation of cold-induced thermogenesis	4/127	144/18866	0.0163331	0.244499	0.226022	DOCK7/IL4/LNPEP/PLCL1	4
GO:0097529	myeloid leukocyte migration	5/127	222/18866	0.0172441	0.255747	0.23642	IL4/MST1/PDGFB/STAT5B/CAMK1D	5
GO:0035066	positive regulation of histone acetylation	2/127	30/18866	0.0172929	0.255747	0.23642	BRD7/MUC1	2
GO:0002699	positive regulation of immune effector process	5/127	223/18866	0.0175472	0.257955	0.238461	NOD2/IL18RAP/IL4/STAT5B/RASGRP1	5
GO:0002828	regulation of type 2 immune response	2/127	31/18866	0.018405	0.265791	0.245705	NOD2/NDFIP1	2
GO:0043171	peptide catabolic process	2/127	31/18866	0.018405	0.265791	0.245705	ERAP2/LNPEP	2
GO:1902230	negative regulation of intrinsic apoptotic signaling pathway in response to DNA damage	2/127	31/18866	0.018405	0.265791	0.245705	CDKN2D/MUC1	2
GO:0015844	monoamine transport	3/127	84/18866	0.0191141	0.274417	0.253679	PARK7/SYT11/SLC22A1	3
GO:0050920	regulation of chemotaxis	5/127	229/18866	0.0194406	0.277381	0.25642	IL4/MST1/PDGFB/SMAD3/CAMK1D	5
GO:0098810	neurotransmitter reuptake	2/127	32/18866	0.0195466	0.277381	0.25642	PARK7/SLC22A1	2
GO:0030149	sphingolipid catabolic process	2/127	33/18866	0.0207172	0.288439	0.266641	GBA/NEU3	2
GO:0043552	positive regulation of phosphatidylinositol 3-kinase activity	2/127	33/18866	0.0207172	0.288439	0.266641	NOD2/PDGFB	2
GO:2000758	positive regulation of peptidyl-lysine acetylation	2/127	33/18866	0.0207172	0.288439	0.266641	BRD7/MUC1	2
GO:1990845	adaptive thermogenesis	4/127	155/18866	0.0207958	0.288439	0.266641	DOCK7/IL4/LNPEP/PLCL1	4
GO:1903039	positive regulation of leukocyte cell-cell adhesion	5/127	235/18866	0.0214638	0.295631	0.27329	NOD2/ICOSLG/IL4/STAT5B/RASGRP1	5
GO:0019228	neuronal action potential	2/127	34/18866	0.0219164	0.295631	0.27329	GBA/GPR35	2
GO:0032148	activation of protein kinase B activity	2/127	34/18866	0.0219164	0.295631	0.27329	PARK7/PDGFB	2
GO:0032814	regulation of natural killer cell activation	2/127	34/18866	0.0219164	0.295631	0.27329	STAT5B/RASGRP1	2
GO:0060795	cell fate commitment involved in formation of primary germ layer	2/127	34/18866	0.0219164	0.295631	0.27329	ETS2/POU5F1	2
GO:0050729	positive regulation of inflammatory response	4/127	158/18866	0.0221305	0.296888	0.274452	NOD2/PARK7/STAT5B/LDLR	4
GO:0016573	histone acetylation	4/127	159/18866	0.0225868	0.299733	0.277082	BRD7/MUC1/PARK7/DR1	4
GO:0032675	regulation of interleukin-6 production	4/127	159/18866	0.0225868	0.299733	0.277082	CARD9/NOD2/GBA/SYT11	4
GO:2000116	regulation of cysteine-type endopeptidase activity	5/127	239/18866	0.0228863	0.302074	0.279246	CARD9/TNFSF15/CDKN2D/PARK7/SMAD3	5
GO:0039694	viral RNA genome replication	2/127	35/18866	0.0231437	0.303838	0.280877	ATG16L1/APOBEC3A	2
GO:0042113	B cell activation	6/127	328/18866	0.0236838	0.309275	0.285902	NOD2/ICOSLG/IL4/NDFIP1/STAT5B/RASGRP1	6
GO:1903037	regulation of leukocyte cell-cell adhesion	6/127	329/18866	0.0239951	0.30965	0.286249	NOD2/ICOSLG/IL4/NDFIP1/STAT5B/RASGRP1	6
GO:0045582	positive regulation of T cell differentiation	3/127	92/18866	0.0242398	0.30965	0.286249	IL4/STAT5B/RASGRP1	3
GO:0033762	response to glucagon	2/127	36/18866	0.0243987	0.30965	0.286249	ADCY7/ABCC2	2
GO:0045622	regulation of T-helper cell differentiation	2/127	36/18866	0.0243987	0.30965	0.286249	IL27/IL4	2
GO:0071108	protein K48-linked deubiquitination	2/127	36/18866	0.0243987	0.30965	0.286249	PARK7/USP19	2
GO:0006665	sphingolipid metabolic process	4/127	163/18866	0.0244693	0.30965	0.286249	CREM/GBA/ORMDL3/NEU3	4
GO:0018393	internal peptidyl-lysine acetylation	4/127	164/18866	0.0249543	0.314168	0.290426	BRD7/MUC1/PARK7/DR1	4
GO:0045191	regulation of isotype switching	2/127	37/18866	0.025681	0.318419	0.294356	IL4/NDFIP1	2
GO:0090218	positive regulation of lipid kinase activity	2/127	37/18866	0.025681	0.318419	0.294356	NOD2/PDGFB	2
GO:0097242	amyloid-beta clearance	2/127	37/18866	0.025681	0.318419	0.294356	IL4/LDLR	2
GO:0006475	internal protein amino acid acetylation	4/127	166/18866	0.0259417	0.320034	0.295849	BRD7/MUC1/PARK7/DR1	4
GO:0043543	protein acylation	5/127	248/18866	0.0263068	0.321652	0.297344	ZDHHC24/BRD7/MUC1/PARK7/DR1	5
GO:1903725	regulation of phospholipid metabolic process	3/127	95/18866	0.0263348	0.321652	0.297344	NOD2/PDGFB/LDLR	3
GO:0002819	regulation of adaptive immune response	4/127	168/18866	0.0269523	0.324808	0.300262	ADCY7/IL27/IL4/NDFIP1	4
GO:0032733	positive regulation of interleukin-10 production	2/127	38/18866	0.0269902	0.324808	0.300262	NOD2/IL4	2
GO:0046466	membrane lipid catabolic process	2/127	38/18866	0.0269902	0.324808	0.300262	GBA/NEU3	2
GO:0050764	regulation of phagocytosis	3/127	97/18866	0.0277838	0.331113	0.306091	C4A/SYT11/CAMK1D	3
GO:1901655	cellular response to ketone	3/127	97/18866	0.0277838	0.331113	0.306091	ADAM15/PARK7/ABCC2	3
GO:0043405	regulation of MAP kinase activity	6/127	342/18866	0.0282951	0.332727	0.307582	NOD2/GBA/LIME1/PDGFB/KSR1/RASGRP1	6
GO:0072529	pyrimidine-containing compound catabolic process	2/127	39/18866	0.0283258	0.332727	0.307582	DCTPP1/APOBEC3A	2
GO:1902229	regulation of intrinsic apoptotic signaling pathway in response to DNA damage	2/127	39/18866	0.0283258	0.332727	0.307582	CDKN2D/MUC1	2
GO:2001243	negative regulation of intrinsic apoptotic signaling pathway	3/127	98/18866	0.028524	0.333459	0.308259	CDKN2D/MUC1/PARK7	3
GO:0001906	cell killing	4/127	172/18866	0.0290438	0.334627	0.309339	IL18RAP/IL4/STAT5B/RASGRP1	4
GO:0018394	peptidyl-lysine acetylation	4/127	172/18866	0.0290438	0.334627	0.309339	BRD7/MUC1/PARK7/DR1	4
GO:0002474	antigen processing and presentation of peptide antigen via MHC class I	3/127	99/18866	0.0292746	0.334627	0.309339	ERAP2/LNPEP/VAMP3	3
GO:0008207	C21-steroid hormone metabolic process	2/127	40/18866	0.0296875	0.334627	0.309339	STARD3/STAT5B	2
GO:0043001	Golgi to plasma membrane protein transport	2/127	40/18866	0.0296875	0.334627	0.309339	SEC16A/VAMP3	2
GO:0050892	intestinal absorption	2/127	40/18866	0.0296875	0.334627	0.309339	LIMA1/LDLR	2
GO:1902895	positive regulation of pri-miRNA transcription by RNA polymerase II	2/127	40/18866	0.0296875	0.334627	0.309339	PDGFB/SMAD3	2
GO:0007265	Ras protein signal transduction	6/127	346/18866	0.0297144	0.334627	0.309339	CDC42SE2/PARK7/STMN3/KSR1/GPR35/RASGRP1	6
GO:0006672	ceramide metabolic process	3/127	100/18866	0.0300356	0.334644	0.309354	GBA/ORMDL3/NEU3	3
GO:0001659	temperature homeostasis	4/127	174/18866	0.0301247	0.334644	0.309354	DOCK7/IL4/LNPEP/PLCL1	4
GO:0051099	positive regulation of binding	4/127	174/18866	0.0301247	0.334644	0.309354	EIF3C/MARK3/PARK7/PLCL1	4
GO:0042102	positive regulation of T cell proliferation	3/127	101/18866	0.030807	0.339153	0.313523	ICOSLG/IL4/STAT5B	3
GO:0042116	macrophage activation	3/127	101/18866	0.030807	0.339153	0.313523	IL4/SYT11/LDLR	3
GO:0071548	response to dexamethasone	2/127	41/18866	0.0310748	0.340574	0.314837	GBA/ABCC2	2
GO:0002478	antigen processing and presentation of exogenous peptide antigen	4/127	177/18866	0.0317904	0.346869	0.320655	HLA-DOA/HLA-DOB/LNPEP/VAMP3	4
GO:0002181	cytoplasmic translation	3/127	103/18866	0.032381	0.348282	0.321962	CPEB4/EIF3C/RPL9	3
GO:0001504	neurotransmitter uptake	2/127	42/18866	0.0324874	0.348282	0.321962	PARK7/SLC22A1	2
GO:0046006	regulation of activated T cell proliferation	2/127	42/18866	0.0324874	0.348282	0.321962	ICOSLG/STAT5B	2
GO:1901658	glycosyl compound catabolic process	2/127	42/18866	0.0324874	0.348282	0.321962	GBA/APOBEC3A	2
GO:0002367	cytokine production involved in immune response	3/127	104/18866	0.0331835	0.352156	0.325543	NOD2/IL18RAP/IL4	3
GO:0032649	regulation of interferon-gamma production	3/127	104/18866	0.0331835	0.352156	0.325543	IL12RB2/IL27/RASGRP1	3
GO:0044282	small molecule catabolic process	7/127	452/18866	0.0333263	0.352156	0.325543	ADO/DDAH2/PARK7/SULT1A1/SULT1A2/NUDT7/APOBEC3A	7
GO:0002369	T cell cytokine production	2/127	43/18866	0.0339248	0.352156	0.325543	IL18RAP/IL4	2
GO:0002823	negative regulation of adaptive immune response based on somatic recombination of immune receptors built from immunoglobulin superfamily domains	2/127	43/18866	0.0339248	0.352156	0.325543	IL4/NDFIP1	2
GO:1903146	regulation of autophagy of mitochondrion	2/127	43/18866	0.0339248	0.352156	0.325543	GBA/PARK7	2
GO:0030301	cholesterol transport	3/127	105/18866	0.0339963	0.352156	0.325543	LIMA1/STARD3/LDLR	3
GO:0045621	positive regulation of lymphocyte differentiation	3/127	105/18866	0.0339963	0.352156	0.325543	IL4/STAT5B/RASGRP1	3
GO:0032091	negative regulation of protein binding	3/127	106/18866	0.0348195	0.357664	0.330635	ADAM15/PARK7/PDGFB	3
GO:0046632	alpha-beta T cell differentiation	3/127	106/18866	0.0348195	0.357664	0.330635	IL27/IL4/TNFSF8	3
GO:0042088	T-helper 1 type immune response	2/127	44/18866	0.0353866	0.358984	0.331855	IL18RAP/IL27	2
GO:0097028	dendritic cell differentiation	2/127	44/18866	0.0353866	0.358984	0.331855	BATF3/IL4	2
GO:1901985	positive regulation of protein acetylation	2/127	44/18866	0.0353866	0.358984	0.331855	BRD7/MUC1	2
GO:1903426	regulation of reactive oxygen species biosynthetic process	3/127	107/18866	0.0356529	0.360197	0.332976	DDAH2/PARK7/SMAD3	3
GO:0002695	negative regulation of leukocyte activation	4/127	184/18866	0.0358843	0.360676	0.333419	IL4/NDFIP1/SYT11/LDLR	4
GO:0051091	positive regulation of DNA-binding transcription factor activity	5/127	270/18866	0.0359941	0.360676	0.333419	NOD2/IL18RAP/PARK7/SMAD3/CAMK1D	5
GO:0019884	antigen processing and presentation of exogenous antigen	4/127	185/18866	0.036493	0.362749	0.335336	HLA-DOA/HLA-DOB/LNPEP/VAMP3	4
GO:0001909	leukocyte mediated cytotoxicity	3/127	108/18866	0.0364966	0.362749	0.335336	IL18RAP/STAT5B/RASGRP1	3
GO:0007159	leukocyte cell-cell adhesion	6/127	364/18866	0.0366789	0.363091	0.335652	NOD2/ICOSLG/IL4/NDFIP1/STAT5B/RASGRP1	6
GO:0045429	positive regulation of nitric oxide biosynthetic process	2/127	45/18866	0.0368725	0.363543	0.336069	DDAH2/SMAD3	2
GO:0018958	phenol-containing compound metabolic process	3/127	109/18866	0.0373505	0.366782	0.339064	PARK7/SULT1A1/SULT1A2	3
GO:0002449	lymphocyte mediated immunity	6/127	366/18866	0.0375122	0.366902	0.339175	C4A/IL18RAP/IL4/NDFIP1/STAT5B/RASGRP1	6
GO:0008217	regulation of blood pressure	4/127	187/18866	0.0377281	0.36755	0.339774	ERAP2/LNPEP/PDGFB/SMAD3	4
GO:0006664	glycolipid metabolic process	3/127	110/18866	0.0382146	0.368079	0.340263	CREM/GBA/NEU3	3
GO:0032680	regulation of tumor necrosis factor production	3/127	110/18866	0.0382146	0.368079	0.340263	CARD9/NOD2/RASGRP1	3
GO:0050798	activated T cell proliferation	2/127	46/18866	0.0383821	0.368079	0.340263	ICOSLG/STAT5B	2
GO:1904407	positive regulation of nitric oxide metabolic process	2/127	46/18866	0.0383821	0.368079	0.340263	DDAH2/SMAD3	2
GO:1903509	liposaccharide metabolic process	3/127	111/18866	0.0390889	0.373398	0.34518	CREM/GBA/NEU3	3
GO:0043303	mast cell degranulation	2/127	47/18866	0.039915	0.37689	0.348408	IL4/RASGRP1	2
GO:1904738	vascular associated smooth muscle cell migration	2/127	47/18866	0.039915	0.37689	0.348408	DOCK7/PDGFB	2
GO:1904752	regulation of vascular associated smooth muscle cell migration	2/127	47/18866	0.039915	0.37689	0.348408	DOCK7/PDGFB	2
GO:0022409	positive regulation of cell-cell adhesion	5/127	279/18866	0.0405158	0.381097	0.352298	NOD2/ICOSLG/IL4/STAT5B/RASGRP1	5
GO:0002223	stimulatory C-type lectin receptor signaling pathway	3/127	113/18866	0.040868	0.381314	0.352498	CARD9/ICAM3/MUC1	3
GO:1903555	regulation of tumor necrosis factor superfamily cytokine production	3/127	113/18866	0.040868	0.381314	0.352498	CARD9/NOD2/RASGRP1	3
GO:0002279	mast cell activation involved in immune response	2/127	48/18866	0.0414708	0.381314	0.352498	IL4/RASGRP1	2
GO:0002820	negative regulation of adaptive immune response	2/127	48/18866	0.0414708	0.381314	0.352498	IL4/NDFIP1	2
GO:0014911	positive regulation of smooth muscle cell migration	2/127	48/18866	0.0414708	0.381314	0.352498	DOCK7/PDGFB	2
GO:0043370	regulation of CD4-positive, alpha-beta T cell differentiation	2/127	48/18866	0.0414708	0.381314	0.352498	IL27/IL4	2
GO:0046578	regulation of Ras protein signal transduction	4/127	194/18866	0.0422391	0.381754	0.352905	CDC42SE2/STMN3/GPR35/RASGRP1	4
GO:0050864	regulation of B cell activation	4/127	195/18866	0.0429074	0.381754	0.352905	NOD2/IL4/NDFIP1/STAT5B	4
GO:0002448	mast cell mediated immunity	2/127	49/18866	0.0430492	0.381754	0.352905	IL4/RASGRP1	2
GO:0002673	regulation of acute inflammatory response	2/127	49/18866	0.0430492	0.381754	0.352905	IL4/PARK7	2
GO:0015695	organic cation transport	2/127	49/18866	0.0430492	0.381754	0.352905	SLC22A5/SLC22A1	2
GO:0018198	peptidyl-cysteine modification	2/127	49/18866	0.0430492	0.381754	0.352905	ZDHHC24/PARK7	2
GO:0002220	innate immune response activating cell surface receptor signaling pathway	3/127	116/18866	0.0436123	0.381754	0.352905	CARD9/ICAM3/MUC1	3
GO:0032640	tumor necrosis factor production	3/127	116/18866	0.0436123	0.381754	0.352905	CARD9/NOD2/RASGRP1	3
GO:0002429	immune response-activating cell surface receptor signaling pathway	7/127	481/18866	0.0441595	0.381754	0.352905	CARD9/MICB/ICAM3/ICOSLG/LIME1/MUC1/NCKIPSD	7
GO:0002757	immune response-activating signal transduction	7/127	481/18866	0.0441595	0.381754	0.352905	CARD9/MICB/ICAM3/ICOSLG/LIME1/MUC1/NCKIPSD	7
GO:0002758	innate immune response-activating signal transduction	3/127	117/18866	0.0445471	0.381754	0.352905	CARD9/ICAM3/MUC1	3
GO:0051341	regulation of oxidoreductase activity	3/127	117/18866	0.0445471	0.381754	0.352905	NOD2/DDAH2/PARK7	3
GO:0045646	regulation of erythrocyte differentiation	2/127	50/18866	0.0446497	0.381754	0.352905	STAT5B/P4HTM	2
GO:1903580	positive regulation of ATP metabolic process	2/127	50/18866	0.0446497	0.381754	0.352905	IL4/PARK7	2
GO:1903727	positive regulation of phospholipid metabolic process	2/127	50/18866	0.0446497	0.381754	0.352905	NOD2/PDGFB	2
GO:0006805	xenobiotic metabolic process	3/127	118/18866	0.0454918	0.381754	0.352905	SULT1A1/SULT1A2/ABCC2	3
GO:0015918	sterol transport	3/127	118/18866	0.0454918	0.381754	0.352905	LIMA1/STARD3/LDLR	3
GO:0002204	somatic recombination of immunoglobulin genes involved in immune response	2/127	51/18866	0.0462721	0.381754	0.352905	IL4/NDFIP1	2
GO:0002208	somatic diversification of immunoglobulins involved in immune response	2/127	51/18866	0.0462721	0.381754	0.352905	IL4/NDFIP1	2
GO:0045190	isotype switching	2/127	51/18866	0.0462721	0.381754	0.352905	IL4/NDFIP1	2
GO:1901654	response to ketone	4/127	200/18866	0.0463385	0.381754	0.352905	ADAM15/GBA/PARK7/ABCC2	4
GO:2000377	regulation of reactive oxygen species metabolic process	4/127	200/18866	0.0463385	0.381754	0.352905	DDAH2/PARK7/PDGFB/SMAD3	4
GO:0010822	positive regulation of mitochondrion organization	3/127	119/18866	0.0464465	0.381754	0.352905	GBA/PARK7/UBE2L3	3
GO:0071706	tumor necrosis factor superfamily cytokine production	3/127	119/18866	0.0464465	0.381754	0.352905	CARD9/NOD2/RASGRP1	3
GO:1901222	regulation of NIK/NF-kappaB signaling	3/127	119/18866	0.0464465	0.381754	0.352905	NOD2/TNFSF15/LIME1	3
GO:0071622	regulation of granulocyte chemotaxis	2/127	52/18866	0.0479159	0.381754	0.352905	IL4/CAMK1D	2
GO:0031398	positive regulation of protein ubiquitination	3/127	121/18866	0.0483856	0.381754	0.352905	NOD2/NDFIP1/UBE2L3	3
GO:0120254	olefinic compound metabolic process	3/127	121/18866	0.0483856	0.381754	0.352905	FADS2/STARD3/STAT5B	3
GO:0006473	protein acetylation	4/127	203/18866	0.0484687	0.381754	0.352905	BRD7/MUC1/PARK7/DR1	4
GO:0000731	DNA synthesis involved in DNA repair	2/127	53/18866	0.0495808	0.381754	0.352905	CDKN2D/POLD3	2
GO:0032731	positive regulation of interleukin-1 beta production	2/127	53/18866	0.0495808	0.381754	0.352905	NOD2/SMAD3	2
GO:0031647	regulation of protein stability	5/127	296/18866	0.0499629	0.381754	0.352905	FKBPL/PARK7/SEC16A/SMAD3/USP19	5

## Sheet: Whole blood CC
ID	Description	GeneRatio	BgRatio	pvalue	p.adjust	qvalue	geneID	Count
GO:0008180	COP9 signalosome	3/130	36/19559	0.00174509	0.172459	0.169332	DOCK7/NCKIPSD/WDR6	3
GO:1990124	messenger ribonucleoprotein complex	2/130	10/19559	0.00190506	0.172459	0.169332	CPEB4/LSM14A	2
GO:0005774	vacuolar membrane	9/130	427/19559	0.0022307	0.172459	0.169332	ATG16L1/GBA/HLA-DOA/HLA-DOB/LNPEP/SPNS1/STARD3/SYT11/LDLR	9
GO:0005765	lysosomal membrane	8/130	375/19559	0.00362309	0.172459	0.169332	GBA/HLA-DOA/HLA-DOB/LNPEP/SPNS1/STARD3/SYT11/LDLR	8
GO:0098852	lytic vacuole membrane	8/130	375/19559	0.00362309	0.172459	0.169332	GBA/HLA-DOA/HLA-DOB/LNPEP/SPNS1/STARD3/SYT11/LDLR	8
GO:0042613	MHC class II protein complex	2/130	16/19559	0.00494931	0.196322	0.192762	HLA-DOA/HLA-DOB	2
GO:0031526	brush border membrane	3/130	58/19559	0.0067828	0.230615	0.226433	SLC22A5/LIMA1/ABCC2	3
GO:0042611	MHC protein complex	2/130	25/19559	0.0119001	0.354028	0.347608	HLA-DOA/HLA-DOB	2
GO:0001891	phagocytic cup	2/130	27/19559	0.0138034	0.365022	0.358403	CDC42SE2/SYT11	2
GO:0045177	apical part of cell	7/130	433/19559	0.0257434	0.566806	0.556528	SLC22A5/MUC1/VAMP3/SLC22A1/SLCO2B1/LDLR/ABCC2	7
GO:0043202	lysosomal lumen	3/130	96/19559	0.0261969	0.566806	0.556528	GBA/NAAA/RNASET2	3
GO:0016324	apical plasma membrane	6/130	361/19559	0.0336759	0.576878	0.566417	SLC22A5/MUC1/VAMP3/SLC22A1/SLCO2B1/ABCC2	6
GO:0005903	brush border	3/130	106/19559	0.0337354	0.576878	0.566417	SLC22A5/LIMA1/ABCC2	3
GO:0030662	coated vesicle membrane	4/130	183/19559	0.033934	0.576878	0.566417	SEC16A/SYT11/VAMP3/LDLR	4
GO:0030665	clathrin-coated vesicle membrane	3/130	118/19559	0.0441052	0.607946	0.596922	SYT11/VAMP3/LDLR	3
GO:0030135	coated vesicle	5/130	298/19559	0.0489646	0.607946	0.596922	TMED1/SEC16A/SYT11/VAMP3/LDLR	5

## Sheet: Whole blood MF
ID	Description	GeneRatio	BgRatio	pvalue	p.adjust	qvalue	geneID	Count
GO:0035259	glucocorticoid receptor binding	3/132	15/18352	0.000155352	0.0584123	0.0557631	ETS2/SMAD3/STAT5B	3
GO:0042910	xenobiotic transmembrane transporter activity	3/132	27/18352	0.000937628	0.176274	0.16828	SLC22A5/SLC22A1/ABCC2	3
GO:0015651	quaternary ammonium group transmembrane transporter activity	2/132	10/18352	0.00222484	0.18179	0.173545	SLC22A5/SLC22A1	2
GO:0032395	MHC class II receptor activity	2/132	10/18352	0.00222484	0.18179	0.173545	HLA-DOA/HLA-DOB	2
GO:0035258	steroid hormone receptor binding	4/132	81/18352	0.0027741	0.18179	0.173545	ETS2/PARK7/SMAD3/STAT5B	4
GO:0140375	immune receptor activity	5/132	135/18352	0.00293409	0.18179	0.173545	HLA-DOA/HLA-DOB/IL12RB2/IL18RAP/GPR35	5
GO:0051879	Hsp90 protein binding	3/132	42/18352	0.00340209	0.18179	0.173545	NOD2/KSR1/USP19	3
GO:0035257	nuclear hormone receptor binding	5/132	144/18352	0.00386786	0.18179	0.173545	ETS2/MED24/PARK7/SMAD3/STAT5B	5
GO:0023026	MHC class II protein complex binding	2/132	16/18352	0.00576771	0.208472	0.199017	HLA-DOA/HLA-DOB	2
GO:0050700	CARD domain binding	2/132	16/18352	0.00576771	0.208472	0.199017	CARD9/NOD2	2
GO:0016922	nuclear receptor binding	4/132	101/18352	0.00609891	0.208472	0.199017	ETS2/PARK7/SMAD3/STAT5B	4
GO:0051427	hormone receptor binding	5/132	177/18352	0.00912267	0.285844	0.27288	ETS2/MED24/PARK7/SMAD3/STAT5B	5
GO:0015101	organic cation transmembrane transporter activity	2/132	24/18352	0.0127774	0.343165	0.327602	SLC22A5/SLC22A1	2
GO:0070006	metalloaminopeptidase activity	2/132	24/18352	0.0127774	0.343165	0.327602	ERAP2/LNPEP	2
GO:0023023	MHC protein complex binding	2/132	25/18352	0.0138237	0.346515	0.330799	HLA-DOA/HLA-DOB	2
GO:0005164	tumor necrosis factor receptor binding	2/132	31/18352	0.0208352	0.412253	0.393556	TNFSF15/TNFSF8	2
GO:0005546	phosphatidylinositol-4,5-bisphosphate binding	3/132	82/18352	0.021328	0.412253	0.393556	ADAP2/GSDMB/SNX20	3
GO:0030515	snoRNA binding	2/132	32/18352	0.022121	0.412253	0.393556	UTP6/NUDT7	2
GO:0031369	translation initiation factor binding	2/132	32/18352	0.022121	0.412253	0.393556	EIF3C/SYT11	2
GO:0008135	translation factor activity, RNA binding	3/132	84/18352	0.0227123	0.412253	0.393556	CPEB4/EIF3C/TUFM	3
GO:0043178	alcohol binding	3/132	86/18352	0.0241445	0.412253	0.393556	ADAP2/PLCL1/STARD3	3
GO:0016251	RNA polymerase II general transcription initiation factor activity	2/132	37/18352	0.0290203	0.412253	0.393556	SNAPC4/DR1	2
GO:0030674	protein-macromolecule adaptor activity	5/132	244/18352	0.0316746	0.412253	0.393556	ADAP2/CDC42SE2/VAMP3/KSR1/POLD3	5
GO:0004896	cytokine receptor activity	3/132	97/18352	0.0328754	0.412253	0.393556	IL12RB2/IL18RAP/GPR35	3
GO:0016877	ligase activity, forming carbon-sulfur bonds	2/132	40/18352	0.0335181	0.412253	0.393556	ACSL6/UBA7	2
GO:0140223	general transcription initiation factor activity	2/132	43/18352	0.0382685	0.412253	0.393556	SNAPC4/DR1	2
GO:0140297	DNA-binding transcription factor binding	6/132	347/18352	0.0395698	0.412253	0.393556	CREM/ETS2/MED24/PARK7/SMAD3/STAT5B	6
GO:0004712	protein serine/threonine/tyrosine kinase activity	2/132	45/18352	0.0415693	0.412253	0.393556	RPS6KA2/RPS6KB1	2
GO:0004177	aminopeptidase activity	2/132	46/18352	0.0432586	0.412253	0.393556	ERAP2/LNPEP	2
GO:0003713	transcription coactivator activity	5/132	267/18352	0.0438796	0.412253	0.393556	BRD7/MED24/PARK7/UBE2L3/DR1	5
GO:0061629	RNA polymerase II-specific DNA-binding transcription factor binding	5/132	267/18352	0.0438796	0.412253	0.393556	ETS2/MED24/PARK7/SMAD3/STAT5B	5
GO:0090079	translation regulator activity, nucleic acid binding	3/132	109/18352	0.0440256	0.412253	0.393556	CPEB4/EIF3C/TUFM	3
GO:0005126	cytokine receptor binding	5/132	271/18352	0.0462541	0.412253	0.393556	TNFSF15/IL27/IL4/SMAD3/TNFSF8	5
GO:0032813	tumor necrosis factor receptor superfamily binding	2/132	48/18352	0.0467125	0.412253	0.393556	TNFSF15/TNFSF8	2
GO:1901618	organic hydroxy compound transmembrane transporter activity	2/132	48/18352	0.0467125	0.412253	0.393556	SLC22A1/SLCO2B1	2

## Sheet: Immune cell BP
ID	Description	GeneRatio	BgRatio	pvalue	p.adjust	qvalue	geneID	Count
GO:0042110	T cell activation	7/25	483/18866	2.22413e-06	0.00159248	0.00119401	NOD2/ICOSLG/ZFP36L2/MICB/PTGER4/NDFIP1/TNFSF8	7
GO:0070431	nucleotide-binding oligomerization domain containing 2 signaling pathway	2/25	14/18866	0.000151922	0.0543879	0.040779	NOD2/LACC1	2
GO:0046629	gamma-delta T cell activation	2/25	19/18866	0.000284322	0.0578967	0.0434098	NOD2/MICB	2
GO:0030277	maintenance of gastrointestinal epithelium	2/25	21/18866	0.0003486	0.0578967	0.0434098	NOD2/SLC22A5	2
GO:0031398	positive regulation of protein ubiquitination	3/25	121/18866	0.00053391	0.0578967	0.0434098	NOD2/UBE2L3/NDFIP1	3
GO:0010669	epithelial structure maintenance	2/25	28/18866	0.000623924	0.0578967	0.0434098	NOD2/SLC22A5	2
GO:0002828	regulation of type 2 immune response	2/25	31/18866	0.000765658	0.0578967	0.0434098	NOD2/NDFIP1	2
GO:0070371	ERK1 and ERK2 cascade	4/25	325/18866	0.000821595	0.0578967	0.0434098	NOD2/ZFP36L2/PTGER4/RAP1A	4
GO:1903322	positive regulation of protein modification by small protein conjugation or removal	3/25	141/18866	0.000833167	0.0578967	0.0434098	NOD2/UBE2L3/NDFIP1	3
GO:0042113	B cell activation	4/25	328/18866	0.000850219	0.0578967	0.0434098	NOD2/ICOSLG/ZFP36L2/NDFIP1	4
GO:0050863	regulation of T cell activation	4/25	332/18866	0.000889475	0.0578967	0.0434098	NOD2/ICOSLG/NDFIP1/TNFSF8	4
GO:0070423	nucleotide-binding oligomerization domain containing signaling pathway	2/25	37/18866	0.00109129	0.0607598	0.0455565	NOD2/LACC1	2
GO:0035872	nucleotide-binding domain, leucine rich repeat containing receptor signaling pathway	2/25	38/18866	0.00115099	0.0607598	0.0455565	NOD2/LACC1	2
GO:0042092	type 2 immune response	2/25	39/18866	0.00121222	0.0607598	0.0455565	NOD2/NDFIP1	2
GO:0030098	lymphocyte differentiation	4/25	368/18866	0.00130254	0.0607598	0.0455565	ZFP36L2/PTGER4/NDFIP1/TNFSF8	4
GO:0042129	regulation of T cell proliferation	3/25	167/18866	0.00135776	0.0607598	0.0455565	ICOSLG/NDFIP1/TNFSF8	3
GO:0042098	T cell proliferation	3/25	195/18866	0.00211495	0.0831708	0.0623597	ICOSLG/NDFIP1/TNFSF8	3
GO:0050864	regulation of B cell activation	3/25	195/18866	0.00211495	0.0831708	0.0623597	NOD2/ZFP36L2/NDFIP1	3
GO:0050727	regulation of inflammatory response	4/25	425/18866	0.00220705	0.0831708	0.0623597	NOD2/LACC1/PTGER4/NDFIP1	4
GO:0031396	regulation of protein ubiquitination	3/25	211/18866	0.00264543	0.0905853	0.067919	NOD2/UBE2L3/NDFIP1	3
GO:0071385	cellular response to glucocorticoid stimulus	2/25	59/18866	0.00275404	0.0905853	0.067919	ZFP36L2/UBE2L3	2
GO:0050670	regulation of lymphocyte proliferation	3/25	219/18866	0.00293886	0.0905853	0.067919	ICOSLG/NDFIP1/TNFSF8	3
GO:0032944	regulation of mononuclear cell proliferation	3/25	221/18866	0.00301523	0.0905853	0.067919	ICOSLG/NDFIP1/TNFSF8	3
GO:0071384	cellular response to corticosteroid stimulus	2/25	62/18866	0.00303638	0.0905853	0.067919	ZFP36L2/UBE2L3	2
GO:0002697	regulation of immune effector process	4/25	470/18866	0.00317533	0.0909416	0.0681861	NOD2/MICB/NDFIP1/RAP1A	4
GO:0002753	cytoplasmic pattern recognition receptor signaling pathway	2/25	68/18866	0.00364005	0.0995205	0.0746185	NOD2/LACC1	2
GO:0070663	regulation of leukocyte proliferation	3/25	240/18866	0.00380239	0.0995205	0.0746185	ICOSLG/NDFIP1/TNFSF8	3
GO:1903320	regulation of protein modification by small protein conjugation or removal	3/25	242/18866	0.00389186	0.0995205	0.0746185	NOD2/UBE2L3/NDFIP1	3
GO:0050663	cytokine secretion	2/25	72/18866	0.00407107	0.100513	0.0753628	NOD2/PTGER4	2
GO:0030217	T cell differentiation	3/25	253/18866	0.00440704	0.101837	0.0763555	ZFP36L2/PTGER4/TNFSF8	3
GO:0035019	somatic stem cell population maintenance	2/25	75/18866	0.00440916	0.101837	0.0763555	ZFP36L2/EPHA1	2
GO:1901224	positive regulation of NIK/NF-kappaB signaling	2/25	80/18866	0.0050006	0.111888	0.0838917	NOD2/TNFSF15	2
GO:0031348	negative regulation of defense response	3/25	269/18866	0.00522756	0.113422	0.0850416	MICB/PTGER4/NDFIP1	3
GO:0046651	lymphocyte proliferation	3/25	283/18866	0.00601657	0.126702	0.0949984	ICOSLG/NDFIP1/TNFSF8	3
GO:0032943	mononuclear cell proliferation	3/25	286/18866	0.00619444	0.126721	0.0950125	ICOSLG/NDFIP1/TNFSF8	3
GO:0051492	regulation of stress fiber assembly	2/25	91/18866	0.00642281	0.127742	0.0957787	PTGER4/EPHA1	2
GO:0071356	cellular response to tumor necrosis factor	3/25	297/18866	0.00687361	0.131367	0.0984963	ZFP36L2/TNFSF15/TNFSF8	3
GO:0002440	production of molecular mediator of immune response	3/25	306/18866	0.0074612	0.131367	0.0984963	NOD2/LACC1/NDFIP1	3
GO:0070661	leukocyte proliferation	3/25	313/18866	0.00793832	0.131367	0.0984963	ICOSLG/NDFIP1/TNFSF8	3
GO:0022600	digestive system process	2/25	102/18866	0.00800757	0.131367	0.0984963	NOD2/SLC22A5	2
GO:0110020	regulation of actomyosin structure organization	2/25	102/18866	0.00800757	0.131367	0.0984963	PTGER4/EPHA1	2
GO:0002367	cytokine production involved in immune response	2/25	104/18866	0.00831282	0.131367	0.0984963	NOD2/LACC1	2
GO:0032231	regulation of actin filament bundle assembly	2/25	104/18866	0.00831282	0.131367	0.0984963	PTGER4/EPHA1	2
GO:0034612	response to tumor necrosis factor	3/25	320/18866	0.0084332	0.131367	0.0984963	ZFP36L2/TNFSF15/TNFSF8	3
GO:0030038	contractile actin filament bundle assembly	2/25	106/18866	0.00862325	0.131367	0.0984963	PTGER4/EPHA1	2
GO:0043149	stress fiber assembly	2/25	106/18866	0.00862325	0.131367	0.0984963	PTGER4/EPHA1	2
GO:0046632	alpha-beta T cell differentiation	2/25	106/18866	0.00862325	0.131367	0.0984963	PTGER4/TNFSF8	2
GO:1903037	regulation of leukocyte cell-cell adhesion	3/25	329/18866	0.00909584	0.13568	0.10173	NOD2/ICOSLG/NDFIP1	3
GO:1901222	regulation of NIK/NF-kappaB signaling	2/25	119/18866	0.0107658	0.139912	0.104903	NOD2/TNFSF15	2
GO:0002698	negative regulation of immune effector process	2/25	124/18866	0.0116464	0.139912	0.104903	MICB/NDFIP1	2
GO:0007159	leukocyte cell-cell adhesion	3/25	364/18866	0.0119599	0.139912	0.104903	NOD2/ICOSLG/NDFIP1	3
GO:2000109	regulation of macrophage apoptotic process	1/25	10/18866	0.0131757	0.139912	0.104903	NOD2	1
GO:0002604	regulation of dendritic cell antigen processing and presentation	1/25	11/18866	0.0144841	0.139912	0.104903	NOD2	1
GO:0046643	regulation of gamma-delta T cell activation	1/25	11/18866	0.0144841	0.139912	0.104903	NOD2	1
GO:0048103	somatic stem cell division	1/25	11/18866	0.0144841	0.139912	0.104903	ZFP36L2	1
GO:0060368	regulation of Fc receptor mediated stimulatory signaling pathway	1/25	11/18866	0.0144841	0.139912	0.104903	RAP1A	1
GO:0007586	digestion	2/25	141/18866	0.0148682	0.139912	0.104903	NOD2/SLC22A5	2
GO:0002700	regulation of production of molecular mediator of immune response	2/25	144/18866	0.0154725	0.139912	0.104903	NOD2/NDFIP1	2
GO:0002468	dendritic cell antigen processing and presentation	1/25	12/18866	0.0157908	0.139912	0.104903	NOD2	1
GO:0002713	negative regulation of B cell mediated immunity	1/25	12/18866	0.0157908	0.139912	0.104903	NDFIP1	1
GO:0002730	regulation of dendritic cell cytokine production	1/25	12/18866	0.0157908	0.139912	0.104903	NOD2	1
GO:0002890	negative regulation of immunoglobulin mediated immune response	1/25	12/18866	0.0157908	0.139912	0.104903	NDFIP1	1
GO:0032490	detection of molecule of bacterial origin	1/25	12/18866	0.0157908	0.139912	0.104903	NOD2	1
GO:0032494	response to peptidoglycan	1/25	12/18866	0.0157908	0.139912	0.104903	NOD2	1
GO:0038180	nerve growth factor signaling pathway	1/25	12/18866	0.0157908	0.139912	0.104903	RAP1A	1
GO:0046929	negative regulation of neurotransmitter secretion	1/25	12/18866	0.0157908	0.139912	0.104903	RAP1A	1
GO:0071888	macrophage apoptotic process	1/25	12/18866	0.0157908	0.139912	0.104903	NOD2	1
GO:2001214	positive regulation of vasculogenesis	1/25	12/18866	0.0157908	0.139912	0.104903	RAP1A	1
GO:0046631	alpha-beta T cell activation	2/25	146/18866	0.0158812	0.139912	0.104903	PTGER4/TNFSF8	2
GO:0051384	response to glucocorticoid	2/25	147/18866	0.0160872	0.139912	0.104903	ZFP36L2/UBE2L3	2
GO:0051224	negative regulation of protein transport	2/25	151/18866	0.0169231	0.139912	0.104903	PTGER4/NDFIP1	2
GO:0002371	dendritic cell cytokine production	1/25	13/18866	0.0170958	0.139912	0.104903	NOD2	1
GO:0002638	negative regulation of immunoglobulin production	1/25	13/18866	0.0170958	0.139912	0.104903	NDFIP1	1
GO:0015697	quaternary ammonium group transport	1/25	13/18866	0.0170958	0.139912	0.104903	SLC22A5	1
GO:0048302	regulation of isotype switching to IgG isotypes	1/25	13/18866	0.0170958	0.139912	0.104903	NDFIP1	1
GO:0060456	positive regulation of digestive system process	1/25	13/18866	0.0170958	0.139912	0.104903	SLC22A5	1
GO:1902916	positive regulation of protein polyubiquitination	1/25	13/18866	0.0170958	0.139912	0.104903	NOD2	1
GO:1904950	negative regulation of establishment of protein localization	2/25	155/18866	0.0177773	0.139912	0.104903	PTGER4/NDFIP1	2
GO:0051017	actin filament bundle assembly	2/25	157/18866	0.0182112	0.139912	0.104903	PTGER4/EPHA1	2
GO:0002829	negative regulation of type 2 immune response	1/25	14/18866	0.0183992	0.139912	0.104903	NDFIP1	1
GO:0048291	isotype switching to IgG isotypes	1/25	14/18866	0.0183992	0.139912	0.104903	NDFIP1	1
GO:1900044	regulation of protein K63-linked ubiquitination	1/25	14/18866	0.0183992	0.139912	0.104903	NOD2	1
GO:0045785	positive regulation of cell adhesion	3/25	428/18866	0.0184146	0.139912	0.104903	NOD2/ICOSLG/EPHA1	3
GO:0050729	positive regulation of inflammatory response	2/25	158/18866	0.0184298	0.139912	0.104903	NOD2/PTGER4	2
GO:0032102	negative regulation of response to external stimulus	3/25	433/18866	0.0189865	0.139912	0.104903	MICB/PTGER4/NDFIP1	3
GO:0061572	actin filament bundle organization	2/25	161/18866	0.0190924	0.139912	0.104903	PTGER4/EPHA1	2
GO:0019827	stem cell population maintenance	2/25	162/18866	0.0193155	0.139912	0.104903	ZFP36L2/EPHA1	2
GO:0022407	regulation of cell-cell adhesion	3/25	439/18866	0.019686	0.139912	0.104903	NOD2/ICOSLG/NDFIP1	3
GO:0032486	Rap protein signal transduction	1/25	15/18866	0.0197009	0.139912	0.104903	RAP1A	1
GO:0033623	regulation of integrin activation	1/25	15/18866	0.0197009	0.139912	0.104903	PTGER4	1
GO:0043374	CD8-positive, alpha-beta T cell differentiation	1/25	15/18866	0.0197009	0.139912	0.104903	TNFSF8	1
GO:0051589	negative regulation of neurotransmitter transport	1/25	15/18866	0.0197009	0.139912	0.104903	RAP1A	1
GO:0031960	response to corticosteroid	2/25	164/18866	0.0197651	0.139912	0.104903	ZFP36L2/UBE2L3	2
GO:0098727	maintenance of cell number	2/25	164/18866	0.0197651	0.139912	0.104903	ZFP36L2/EPHA1	2
GO:1903531	negative regulation of secretion by cell	2/25	166/18866	0.020219	0.139912	0.104903	PTGER4/RAP1A	2
GO:0002830	positive regulation of type 2 immune response	1/25	16/18866	0.021001	0.139912	0.104903	NOD2	1
GO:0033033	negative regulation of myeloid cell apoptotic process	1/25	16/18866	0.021001	0.139912	0.104903	NOD2	1
GO:0046855	inositol phosphate dephosphorylation	1/25	16/18866	0.021001	0.139912	0.104903	INPP5E	1
GO:0050710	negative regulation of cytokine secretion	1/25	16/18866	0.021001	0.139912	0.104903	PTGER4	1
GO:0051770	positive regulation of nitric-oxide synthase biosynthetic process	1/25	16/18866	0.021001	0.139912	0.104903	NOD2	1
GO:0071380	cellular response to prostaglandin E stimulus	1/25	16/18866	0.021001	0.139912	0.104903	PTGER4	1
GO:2001212	regulation of vasculogenesis	1/25	16/18866	0.021001	0.139912	0.104903	RAP1A	1
GO:0033209	tumor necrosis factor-mediated signaling pathway	2/25	173/18866	0.0218423	0.139912	0.104903	TNFSF15/TNFSF8	2
GO:0007250	activation of NF-kappaB-inducing kinase activity	1/25	17/18866	0.0222994	0.139912	0.104903	TNFSF15	1
GO:0014067	negative regulation of phosphatidylinositol 3-kinase signaling	1/25	17/18866	0.0222994	0.139912	0.104903	INPP5E	1
GO:0016045	detection of bacterium	1/25	17/18866	0.0222994	0.139912	0.104903	NOD2	1
GO:0032966	negative regulation of collagen biosynthetic process	1/25	17/18866	0.0222994	0.139912	0.104903	RAP1A	1
GO:0035020	regulation of Rac protein signal transduction	1/25	17/18866	0.0222994	0.139912	0.104903	STMN3	1
GO:0046838	phosphorylated carbohydrate dephosphorylation	1/25	17/18866	0.0222994	0.139912	0.104903	INPP5E	1
GO:0061158	3'-UTR-mediated mRNA destabilization	1/25	17/18866	0.0222994	0.139912	0.104903	ZFP36L2	1
GO:0009306	protein secretion	3/25	462/18866	0.0224997	0.139912	0.104903	NOD2/PTGER4/RAP1A	3
GO:0002683	negative regulation of immune system process	3/25	463/18866	0.0226268	0.139912	0.104903	MICB/PTGER4/NDFIP1	3
GO:0035592	establishment of protein localization to extracellular region	3/25	463/18866	0.0226268	0.139912	0.104903	NOD2/PTGER4/RAP1A	3
GO:0071692	protein localization to extracellular region	3/25	470/18866	0.0235278	0.139912	0.104903	NOD2/PTGER4/RAP1A	3
GO:0010713	negative regulation of collagen metabolic process	1/25	18/18866	0.0235962	0.139912	0.104903	RAP1A	1
GO:0032740	positive regulation of interleukin-17 production	1/25	18/18866	0.0235962	0.139912	0.104903	NOD2	1
GO:0071545	inositol phosphate catabolic process	1/25	18/18866	0.0235962	0.139912	0.104903	INPP5E	1
GO:1900153	positive regulation of nuclear-transcribed mRNA catabolic process, deadenylation-dependent decay	1/25	18/18866	0.0235962	0.139912	0.104903	ZFP36L2	1
GO:1902683	regulation of receptor localization to synapse	1/25	18/18866	0.0235962	0.139912	0.104903	RAP1A	1
GO:0045619	regulation of lymphocyte differentiation	2/25	181/18866	0.0237619	0.139912	0.104903	ZFP36L2/NDFIP1	2
GO:0038061	NIK/NF-kappaB signaling	2/25	184/18866	0.0244992	0.139912	0.104903	NOD2/TNFSF15	2
GO:0098543	detection of other organism	1/25	19/18866	0.0248913	0.139912	0.104903	NOD2	1
GO:0002429	immune response-activating cell surface receptor signaling pathway	3/25	481/18866	0.0249831	0.139912	0.104903	ICOSLG/MICB/RAP1A	3
GO:0002757	immune response-activating signal transduction	3/25	481/18866	0.0249831	0.139912	0.104903	ICOSLG/MICB/RAP1A	3
GO:0043087	regulation of GTPase activity	3/25	481/18866	0.0249831	0.139912	0.104903	STMN3/EPHA1/RAP1A	3
GO:0002285	lymphocyte activation involved in immune response	2/25	187/18866	0.0252459	0.139912	0.104903	PTGER4/NDFIP1	2
GO:0051051	negative regulation of transport	3/25	483/18866	0.0252529	0.139912	0.104903	PTGER4/NDFIP1/RAP1A	3
GO:0043123	positive regulation of I-kappaB kinase/NF-kappaB signaling	2/25	188/18866	0.0254968	0.139912	0.104903	NOD2/NDFIP1	2
GO:0051048	negative regulation of secretion	2/25	190/18866	0.0260019	0.139912	0.104903	PTGER4/RAP1A	2
GO:0002577	regulation of antigen processing and presentation	1/25	20/18866	0.0261847	0.139912	0.104903	NOD2	1
GO:0032495	response to muramyl dipeptide	1/25	20/18866	0.0261847	0.139912	0.104903	NOD2	1
GO:0051767	nitric-oxide synthase biosynthetic process	1/25	20/18866	0.0261847	0.139912	0.104903	NOD2	1
GO:0051769	regulation of nitric-oxide synthase biosynthetic process	1/25	20/18866	0.0261847	0.139912	0.104903	NOD2	1
GO:1900151	regulation of nuclear-transcribed mRNA catabolic process, deadenylation-dependent decay	1/25	20/18866	0.0261847	0.139912	0.104903	ZFP36L2	1
GO:0042107	cytokine metabolic process	1/25	21/18866	0.0274765	0.142896	0.107141	TNFSF15	1
GO:0060216	definitive hemopoiesis	1/25	21/18866	0.0274765	0.142896	0.107141	ZFP36L2	1
GO:2000737	negative regulation of stem cell differentiation	1/25	21/18866	0.0274765	0.142896	0.107141	ZFP36L2	1
GO:0050728	negative regulation of inflammatory response	2/25	196/18866	0.0275415	0.142896	0.107141	PTGER4/NDFIP1	2
GO:0031032	actomyosin structure organization	2/25	200/18866	0.0285881	0.14346	0.107563	PTGER4/EPHA1	2
GO:0006925	inflammatory cell apoptotic process	1/25	22/18866	0.0287667	0.14346	0.107563	NOD2	1
GO:0071379	cellular response to prostaglandin stimulus	1/25	22/18866	0.0287667	0.14346	0.107563	PTGER4	1
GO:0099633	protein localization to postsynaptic specialization membrane	1/25	22/18866	0.0287667	0.14346	0.107563	RAP1A	1
GO:0099645	neurotransmitter receptor localization to postsynaptic specialization membrane	1/25	22/18866	0.0287667	0.14346	0.107563	RAP1A	1
GO:0002221	pattern recognition receptor signaling pathway	2/25	201/18866	0.0288522	0.14346	0.107563	NOD2/LACC1	2
GO:0072677	eosinophil migration	1/25	23/18866	0.0300552	0.147037	0.110245	PTGER4	1
GO:1900017	positive regulation of cytokine production involved in inflammatory response	1/25	23/18866	0.0300552	0.147037	0.110245	NOD2	1
GO:0071383	cellular response to steroid hormone stimulus	2/25	206/18866	0.0301878	0.147037	0.110245	ZFP36L2/UBE2L3	2
GO:0033622	integrin activation	1/25	24/18866	0.0313421	0.148607	0.111423	PTGER4	1
GO:0034695	response to prostaglandin E	1/25	24/18866	0.0313421	0.148607	0.111423	PTGER4	1
GO:0098581	detection of external biotic stimulus	1/25	24/18866	0.0313421	0.148607	0.111423	NOD2	1
GO:1903306	negative regulation of regulated secretory pathway	1/25	24/18866	0.0313421	0.148607	0.111423	RAP1A	1
GO:0002703	regulation of leukocyte mediated immunity	2/25	211/18866	0.0315479	0.148607	0.111423	NOD2/NDFIP1	2
GO:0007254	JNK cascade	2/25	213/18866	0.0320987	0.14987	0.11237	NOD2/PTGER4	2
GO:0050870	positive regulation of T cell activation	2/25	214/18866	0.0323755	0.14987	0.11237	NOD2/ICOSLG	2
GO:0050687	negative regulation of defense response to virus	1/25	25/18866	0.0326273	0.14987	0.11237	MICB	1
GO:0070374	positive regulation of ERK1 and ERK2 cascade	2/25	215/18866	0.0326533	0.14987	0.11237	NOD2/RAP1A	2
GO:0042104	positive regulation of activated T cell proliferation	1/25	26/18866	0.0339109	0.152403	0.114269	ICOSLG	1
GO:0046174	polyol catabolic process	1/25	26/18866	0.0339109	0.152403	0.114269	INPP5E	1
GO:1902914	regulation of protein polyubiquitination	1/25	26/18866	0.0339109	0.152403	0.114269	NOD2	1
GO:0017148	negative regulation of translation	2/25	220/18866	0.0340566	0.152403	0.114269	ZFP36L2/INPP5E	2
GO:0002699	positive regulation of immune effector process	2/25	223/18866	0.0349099	0.153647	0.115201	NOD2/RAP1A	2
GO:0036037	CD8-positive, alpha-beta T cell activation	1/25	27/18866	0.0351929	0.153647	0.115201	TNFSF8	1
GO:0072337	modified amino acid transport	1/25	27/18866	0.0351929	0.153647	0.115201	SLC22A5	1
GO:1902473	regulation of protein localization to synapse	1/25	27/18866	0.0351929	0.153647	0.115201	RAP1A	1
GO:0006972	hyperosmotic response	1/25	28/18866	0.0364732	0.156245	0.117149	ICOSLG	1
GO:0034067	protein localization to Golgi apparatus	1/25	28/18866	0.0364732	0.156245	0.117149	ARFRP1	1
GO:0001835	blastocyst hatching	1/25	29/18866	0.0377519	0.156245	0.117149	STMN3	1
GO:0019835	cytolysis	1/25	29/18866	0.0377519	0.156245	0.117149	MICB	1
GO:0033032	regulation of myeloid cell apoptotic process	1/25	29/18866	0.0377519	0.156245	0.117149	NOD2	1
GO:0035188	hatching	1/25	29/18866	0.0377519	0.156245	0.117149	STMN3	1
GO:0045577	regulation of B cell differentiation	1/25	29/18866	0.0377519	0.156245	0.117149	ZFP36L2	1
GO:0070979	protein K11-linked ubiquitination	1/25	29/18866	0.0377519	0.156245	0.117149	UBE2L3	1
GO:0071684	organism emergence from protective structure	1/25	29/18866	0.0377519	0.156245	0.117149	STMN3	1
GO:1903039	positive regulation of leukocyte cell-cell adhesion	2/25	235/18866	0.038406	0.157135	0.117817	NOD2/ICOSLG	2
GO:1904018	positive regulation of vasculature development	2/25	235/18866	0.038406	0.157135	0.117817	EPHA1/RAP1A	2
GO:0035066	positive regulation of histone acetylation	1/25	30/18866	0.039029	0.15788	0.118375	BRD7	1
GO:0043457	regulation of cellular respiration	1/25	30/18866	0.039029	0.15788	0.118375	CISD1	1
GO:0034249	negative regulation of cellular amide metabolic process	2/25	238/18866	0.0393004	0.158085	0.118529	ZFP36L2/INPP5E	2
GO:0046856	phosphatidylinositol dephosphorylation	1/25	31/18866	0.0403044	0.160919	0.120654	INPP5E	1
GO:0032673	regulation of interleukin-4 production	1/25	32/18866	0.0415783	0.160919	0.120654	NDFIP1	1
GO:0034694	response to prostaglandin	1/25	32/18866	0.0415783	0.160919	0.120654	PTGER4	1
GO:0050869	negative regulation of B cell activation	1/25	32/18866	0.0415783	0.160919	0.120654	NDFIP1	1
GO:0061157	mRNA destabilization	1/25	32/18866	0.0415783	0.160919	0.120654	ZFP36L2	1
GO:0097421	liver regeneration	1/25	32/18866	0.0415783	0.160919	0.120654	RAP1A	1
GO:1903955	positive regulation of protein targeting to mitochondrion	1/25	32/18866	0.0415783	0.160919	0.120654	UBE2L3	1
GO:0002691	regulation of cellular extravasation	1/25	33/18866	0.0428505	0.161479	0.121073	PTGER4	1
GO:0033028	myeloid cell apoptotic process	1/25	33/18866	0.0428505	0.161479	0.121073	NOD2	1
GO:0043552	positive regulation of phosphatidylinositol 3-kinase activity	1/25	33/18866	0.0428505	0.161479	0.121073	NOD2	1
GO:0045920	negative regulation of exocytosis	1/25	33/18866	0.0428505	0.161479	0.121073	RAP1A	1
GO:2000758	positive regulation of peptidyl-lysine acetylation	1/25	33/18866	0.0428505	0.161479	0.121073	BRD7	1
GO:1901991	negative regulation of mitotic cell cycle phase transition	2/25	251/18866	0.0432681	0.162199	0.121613	BRD7/ZFP36L2	2
GO:0043122	regulation of I-kappaB kinase/NF-kappaB signaling	2/25	252/18866	0.0435794	0.162515	0.12185	NOD2/NDFIP1	2
GO:0042908	xenobiotic transport	1/25	34/18866	0.044121	0.162838	0.122093	SLC22A5	1
GO:0050715	positive regulation of cytokine secretion	1/25	34/18866	0.044121	0.162838	0.122093	PTGER4	1
GO:0032633	interleukin-4 production	1/25	35/18866	0.04539	0.164138	0.123067	NDFIP1	1
GO:0039694	viral RNA genome replication	1/25	35/18866	0.04539	0.164138	0.123067	ATG16L1	1
GO:0050779	RNA destabilization	1/25	35/18866	0.04539	0.164138	0.123067	ZFP36L2	1
GO:0051443	positive regulation of ubiquitin-protein transferase activity	1/25	35/18866	0.04539	0.164138	0.123067	UBE2L3	1
GO:0001894	tissue homeostasis	2/25	261/18866	0.046419	0.166202	0.124615	NOD2/SLC22A5	2
GO:0002701	negative regulation of production of molecular mediator of immune response	1/25	36/18866	0.0466573	0.166202	0.124615	NDFIP1	1
GO:0009595	detection of biotic stimulus	1/25	36/18866	0.0466573	0.166202	0.124615	NOD2	1
GO:0030522	intracellular receptor signaling pathway	2/25	265/18866	0.0477028	0.168201	0.126113	NOD2/LACC1	2
GO:0045191	regulation of isotype switching	1/25	37/18866	0.047923	0.168201	0.126113	NDFIP1	1
GO:0090218	positive regulation of lipid kinase activity	1/25	37/18866	0.047923	0.168201	0.126113	NOD2	1
GO:0032733	positive regulation of interleukin-10 production	1/25	38/18866	0.0491872	0.171443	0.128545	NOD2	1
GO:1901988	negative regulation of cell cycle phase transition	2/25	270/18866	0.0493259	0.171443	0.128545	BRD7/ZFP36L2	2

[truncated: 2 more sheets: Immune cell CC, Immune cell MF]
